# Supplementary material for: A tiled amplicon protocol for culture-free whole-genome sequencing of M. tuberculosis from clinical specimens
Source: J Clin Microbiol. 2026 Feb 9;64(3):e01823-25. doi: 10.1128/jcm.01823-25 (PMC12977623; doi:10.1128/jcm.01823-25)
Supplement: Appendix S2 — TB-seq and S. pneumoniae pangenome assembly and primer design reference sequences. [file jcm.01823-25-s0002.xlsx]

## Sheet: Appendix_2A_mtb_primerdesign_sa
strain	study	continent	region	lineage	spoligotype	res_profile	INH	STR	RIF	EMB	ETH	PZA	OFL	KAN	num_res	country	collection_date
ERR552130	Merker et al., 2015	Asia	Southern_Asia	LIN-2	Beijing	monoDR	0	1	0	0	0	0	0	0	1	Afghanistan	2007-XX-XX
ERR552194	Merker et al., 2015	Asia	Western_Asia	LIN-2	Beijing	MDR	1	1	1	0	0	0	0	0	3	Azerbaijan	2006-XX-XX
PRJNA229661	TBARC.Belarus	Europe	Eastern_Europe	LIN-2	Beijing	XDR	1	1	1	1	1	0	1	1	7	Belarus	2013-XX-XX
PRJNA229599	TBARC.Belarus	Europe	Eastern_Europe	LIN-2	Beijing	preXDR	1	1	1	1	1	0	1	0	6	Belarus	2011-XX-XX
PRJNA229630	TBARC.Belarus	Europe	Eastern_Europe	LIN-2	MICROTI,Beijing	XDR	1	1	1	1	1	0	1	1	7	Belarus	2013-XX-XX
PRJNA229671	TBARC.Belarus	Europe	Eastern_Europe	LIN-2	Beijing	MDR	1	1	1	1	1	0	0	0	5	Belarus	2012-XX-XX
PRJNA229598	TBARC.Belarus	Europe	Eastern_Europe	LIN-2	Beijing	preXDR	1	1	1	1	1	0	0	1	6	Belarus	2012-XX-XX
PRJNA229593	TBARC.Belarus	Europe	Eastern_Europe	LIN-4	T1	preXDR	1	1	1	1	1	0	1	0	6	Belarus	2012-XX-XX
PRJNA229737	TBARC.Belarus	Europe	Eastern_Europe	LIN-4	T1	susceptible	0	0	0	0	0	0	0	0	0	Belarus	2012-XX-XX
PRJNA229633	TBARC.Belarus	Europe	Eastern_Europe	LIN-4	X2,T1	monoDR	1	0	0	0	0	0	0	0	1	Belarus	2012-XX-XX
PRJNA229663	TBARC.Belarus	Europe	Eastern_Europe	LIN-4	ATYPIC	susceptible	0	0	0	0	0	0	0	0	0	Belarus	2012-XX-XX
PRJNA229687	TBARC.Belarus	Europe	Eastern_Europe	LIN-4	T1	preXDR	1	1	1	1	1	0	1	0	6	Belarus	2012-XX-XX
ERR553304	Merker et al., 2015	Asia	Southeastern_Asia	LIN-2	Beijing	preXDR	1	1	1	1	0	0	1	0	5	Myanmar	2007-XX-XX
SRR058371	Gardy et al., 2011	North_America	Northern_America	LIN-4	X1	susceptible	0	0	0	0	0	0	0	0	0	Canada	2007-XX-XX
SRR058420	Gardy et al., 2011	North_America	Northern_America	LIN-4	X1	susceptible	0	0	0	0	0	0	0	0	0	Canada	2007-XX-XX
SRR058418	Gardy et al., 2011	North_America	Northern_America	LIN-4	X1	susceptible	0	0	0	0	0	0	0	0	0	Canada	2007-XX-XX
SRR058081	Gardy et al., 2011	North_America	Northern_America	LIN-4	X1	susceptible	0	0	0	0	0	0	0	0	0	Canada	2007-XX-XX
SRR058375	Gardy et al., 2011	North_America	Northern_America	LIN-4	X1	susceptible	0	0	0	0	0	0	0	0	0	Canada	2007-XX-XX
SRR671761	Zhang et al., 2013	Asia	Eastern_Asia	LIN-2	Beijing	XDR	1	1	1	1	0	0	1	1	6	China	2006-XX-XX
ERR234140	Comas et al., 2013	Asia	Eastern_Asia	LIN-2	Beijing	monoDR	1	0	0	0	0	0	0	0	1	China	20XX-XX-XX
SRR671738	Zhang et al., 2013	Asia	Eastern_Asia	LIN-2	Beijing	MDR	1	1	1	1	0	0	0	0	4	China	2006-XX-XX
ERR234129	Comas et al., 2013	Asia	Eastern_Asia	LIN-2	Beijing	susceptible	0	0	0	0	0	0	0	0	0	China	20XX-XX-XX
ERR234115	Comas et al., 2013	Asia	Eastern_Asia	LIN-2	Beijing	MDR	1	1	1	0	0	0	0	0	3	China	20XX-XX-XX
SRR671873	Zhang et al., 2013	Asia	Eastern_Asia	LIN-3	CAS1-Delhi	susceptible	0	0	0	0	0	0	0	0	0	China	2006-XX-XX
SRR671741	Zhang et al., 2013	Asia	Eastern_Asia	LIN-3	CAS1-Delhi	susceptible	0	0	0	0	0	0	0	0	0	China	2006-XX-XX
SRR671760	Zhang et al., 2013	Asia	Eastern_Asia	LIN-4	T1	polyDR	0	1	1	1	1	1	1	0	6	China	2006-XX-XX
SRR671832	Zhang et al., 2013	Asia	Eastern_Asia	LIN-4	T1	susceptible	0	0	0	0	0	0	0	0	0	China	2006-XX-XX
SRR671853	Zhang et al., 2013	Asia	Eastern_Asia	LIN-4	T1	MDR	1	0	1	1	0	0	0	0	3	China	2006-XX-XX
SRR671774	Zhang et al., 2013	Asia	Eastern_Asia	LIN-4	T1	preXDR	1	1	1	1	0	0	1	0	5	China	2006-XX-XX
SRR671740	Zhang et al., 2013	Asia	Eastern_Asia	LIN-4	T1	polyDR	0	0	1	1	0	0	1	1	4	China	2006-XX-XX
ERR552830	Merker et al., 2015	Europe	Northern_Europe	LIN-2	Beijing	susceptible	0	0	0	0	0	0	0	0	0	Denmark	20XX-XX-XX
ERR551370	Merker et al., 2015	Europe	Northern_Europe	LIN-2	Beijing	susceptible	0	0	0	0	0	0	0	0	0	Denmark	20XX-XX-XX
ERR550738	Merker et al., 2015	Europe	Northern_Europe	LIN-2	Beijing	susceptible	0	0	0	0	0	0	0	0	0	Denmark	20XX-XX-XX
ERR181316	Blouin et al., 2012	Africa	Eastern_Africa	LIN-2	Manu_ancestor	susceptible	0	0	0	0	0	0	0	0	0	Djibouti	2004-XX-XX
ERR181440	Blouin et al., 2012	Africa	Eastern_Africa	LIN-2	Beijing	monoDR	1	0	0	0	0	0	0	0	1	Djibouti	2004-XX-XX
ERR181314	Blouin et al., 2012	Africa	Eastern_Africa	LIN-6	UNKNOWN	susceptible	0	0	0	0	0	0	0	0	0	Djibouti	1999-XX-XX
ERR181435	Blouin et al., 2012	Africa	Eastern_Africa	LIN-7	HOA1	susceptible	0	0	0	0	0	0	0	0	0	Djibouti	2004-XX-XX
ERR029209	Bryant et al., 2013	Europe	Northern_Europe	LIN-2	Beijing	preXDR	1	1	1	1	0	1	0	1	6	Estonia	2005-XX-XX
ERR028607	Bryant et al., 2013	Europe	Northern_Europe	LIN-2	Beijing	XDR	1	1	1	1	0	0	1	1	6	Estonia	2005-XX-XX
ERR028619	Bryant et al., 2013	Europe	Northern_Europe	LIN-2	Beijing	preXDR	1	1	1	1	0	0	0	1	5	Estonia	2005-XX-XX
ERR028609	Bryant et al., 2013	Europe	Northern_Europe	LIN-2	Beijing	polyDR	1	1	0	0	1	0	0	0	3	Estonia	2005-XX-XX
ERR234255	Comas et al., 2013	Africa	West_Africa	LIN-6	AFRI_1	susceptible	0	0	0	0	0	0	0	0	0	Gambia	20XX-XX-XX
ERR234254	Comas et al., 2013	Africa	West_Africa	LIN-6	AFRI_1	susceptible	0	0	0	0	0	0	0	0	0	Gambia	20XX-XX-XX
ERR234261	Comas et al., 2013	Africa	West_Africa	LIN-6	AFRI_1	susceptible	0	0	0	0	0	0	0	0	0	Gambia	20XX-XX-XX
ERR552482	Merker et al., 2015	Europe	Western_Asia	LIN-2	Beijing	preXDR	1	1	1	1	0	0	0	1	5	Georgia	2003-XX-XX
ERR553237	Merker et al., 2015	Europe	Western_Asia	LIN-2	Beijing	MDR	1	1	1	0	1	0	0	0	4	Georgia	2005-XX-XX
ERR552219	Merker et al., 2015	Europe	Western_Asia	LIN-2	Beijing	preXDR	1	1	1	1	0	1	0	1	6	Georgia	2003-XX-XX
ERR550670	Merker et al., 2015	Europe	Western_Asia	LIN-2	Beijing	preXDR	1	1	1	1	0	1	0	1	6	Georgia	2005-XX-XX
ERR551554	Merker et al., 2015	Europe	Western_Asia	LIN-2	Beijing	MDR	1	1	1	1	0	0	0	0	4	Georgia	2005-XX-XX
ERR234169	Comas et al., 2013	Europe	Western_Europe	LIN-1	EAI3-IND	susceptible	0	0	0	0	0	0	0	0	0	Germany	20XX-XX-XX
ERR234191	Comas et al., 2013	Europe	Western_Europe	LIN-1	EAI5	susceptible	0	0	0	0	0	0	0	0	0	Germany	20XX-XX-XX
ERR234185	Comas et al., 2013	Europe	Western_Europe	LIN-1	EAI5	susceptible	0	0	0	0	0	0	0	0	0	Germany	20XX-XX-XX
ERR234182	Comas et al., 2013	Europe	Western_Europe	LIN-1	EAI5	susceptible	0	0	0	0	0	0	0	0	0	Germany	20XX-XX-XX
ERR234197	Comas et al., 2013	Europe	Western_Europe	LIN-1	EAI6-BGD1	susceptible	0	0	0	0	0	0	0	0	0	Germany	20XX-XX-XX
ERR551184	Merker et al., 2015	Europe	Western_Europe	LIN-2	Beijing	susceptible	0	0	0	0	0	0	0	0	0	Germany	2009-XX-XX
ERR551990	Merker et al., 2015	Europe	Western_Europe	LIN-2	Beijing	susceptible	0	0	0	0	0	0	0	0	0	Germany	2005-XX-XX
ERR552555	Merker et al., 2015	Europe	Western_Europe	LIN-2	Beijing	polyDR	1	1	0	0	0	0	0	0	2	Germany	1995-XX-XX
ERR550644	Merker et al., 2015	Europe	Western_Europe	LIN-2	Beijing	susceptible	0	0	0	0	0	0	0	0	0	Germany	2008-XX-XX
ERR552954	Merker et al., 2015	Europe	Western_Europe	LIN-2	Beijing	MDR	1	1	1	1	1	0	0	0	5	Germany	1995-XX-XX
ERR234178	Comas et al., 2013	Europe	Western_Europe	LIN-3	CAS1-Delhi	susceptible	0	0	0	0	0	0	0	0	0	Germany	20XX-XX-XX
ERR234188	Comas et al., 2013	Europe	Western_Europe	LIN-3	CAS1-Delhi	susceptible	0	0	0	0	0	0	0	0	0	Germany	20XX-XX-XX
ERR234168	Comas et al., 2013	Europe	Western_Europe	LIN-3	CAS	susceptible	0	0	0	0	0	0	0	0	0	Germany	20XX-XX-XX
ERR234189	Comas et al., 2013	Europe	Western_Europe	LIN-3	CAS1-Delhi	susceptible	0	0	0	0	0	0	0	0	0	Germany	20XX-XX-XX
ERR234192	Comas et al., 2013	Europe	Western_Europe	LIN-3	CAS2	susceptible	0	0	0	0	0	0	0	0	0	Germany	20XX-XX-XX
ERR234175	Comas et al., 2013	Europe	Western_Europe	LIN-4	T1	susceptible	0	0	0	0	0	0	0	0	0	Germany	20XX-XX-XX
ERR234177	Comas et al., 2013	Europe	Western_Europe	LIN-4	H3	susceptible	0	0	0	0	0	0	0	0	0	Germany	20XX-XX-XX
ERR234174	Comas et al., 2013	Europe	Western_Europe	LIN-4	S	susceptible	0	0	0	0	0	0	0	0	0	Germany	20XX-XX-XX
ERR234154	Comas et al., 2013	Europe	Western_Europe	LIN-4	LAM7-TUR	susceptible	0	0	0	0	0	0	0	0	0	Germany	20XX-XX-XX
ERR234205	Comas et al., 2013	Africa	West_Africa	LIN-1	EAI5	susceptible	0	0	0	0	0	0	0	0	0	Ghana	20XX-XX-XX
ERR234198	Comas et al., 2013	Africa	West_Africa	LIN-4	T1	susceptible	0	0	0	0	0	0	0	0	0	Ghana	20XX-XX-XX
ERR234200	Comas et al., 2013	Africa	West_Africa	LIN-4	LAM10-CAM	susceptible	0	0	0	0	0	0	0	0	0	Ghana	20XX-XX-XX
ERR234201	Comas et al., 2013	Africa	West_Africa	LIN-4	T1	monoDR	1	0	0	0	0	0	0	0	1	Ghana	20XX-XX-XX
ERR234203	Comas et al., 2013	Africa	West_Africa	LIN-4	X3	polyDR	1	1	0	0	0	0	0	0	2	Ghana	20XX-XX-XX
ERR234187	Comas et al., 2013	Africa	West_Africa	LIN-4	LAM10-CAM	susceptible	0	0	0	0	0	0	0	0	0	Ghana	20XX-XX-XX
ERR234176	Comas et al., 2013	Africa	West_Africa	LIN-5	AFRI	susceptible	0	0	0	0	0	0	0	0	0	Ghana	20XX-XX-XX
ERR234147	Comas et al., 2013	Africa	West_Africa	LIN-5	UNKNOWN	susceptible	0	0	0	0	0	0	0	0	0	Ghana	20XX-XX-XX
ERR234204	Comas et al., 2013	Africa	West_Africa	LIN-5	AFRI_3	susceptible	0	0	0	0	0	0	0	0	0	Ghana	20XX-XX-XX
ERR234160	Comas et al., 2013	Africa	West_Africa	LIN-5	AFRI_2	susceptible	0	0	0	0	0	0	0	0	0	Ghana	20XX-XX-XX
ERR234143	Comas et al., 2013	Africa	West_Africa	LIN-5	AFRI_2	susceptible	0	0	0	0	0	0	0	0	0	Ghana	20XX-XX-XX
ERR234106	Comas et al., 2013	Africa	West_Africa	LIN-6	AFRI_1	susceptible	0	0	0	0	0	0	0	0	0	Ghana	20XX-XX-XX
ERR234148	Comas et al., 2013	Africa	West_Africa	LIN-6	AFRI_1	susceptible	0	0	0	0	0	0	0	0	0	Ghana	20XX-XX-XX
ERR234184	Comas et al., 2013	Africa	West_Africa	LIN-6	AFRI_1	susceptible	0	0	0	0	0	0	0	0	0	Ghana	20XX-XX-XX
ERR234186	Comas et al., 2013	Africa	West_Africa	LIN-6	AFRI_1	susceptible	0	0	0	0	0	0	0	0	0	Ghana	20XX-XX-XX
ERR234150	Comas et al., 2013	Africa	West_Africa	LIN-6	AFRI_1	monoDR	0	1	0	0	0	0	0	0	1	Ghana	20XX-XX-XX
PRJNA235802	TBARC.India	Asia	Southern_Asia	LIN-1	EAI5	susceptible	0	0	0	0	0	0	0	0	0	India	2003-XX-XX
PRJNA235767	TBARC.India	Asia	Southern_Asia	LIN-1	EAI5	susceptible	0	0	0	0	0	0	0	0	0	India	2003-XX-XX
PRJNA235742	TBARC.India	Asia	Southern_Asia	LIN-1	EAI1-SOM	monoDR	0	1	0	0	0	0	0	0	1	India	2003-XX-XX
PRJNA235779	TBARC.India	Asia	Southern_Asia	LIN-1	EAI5	susceptible	0	0	0	0	0	0	0	0	0	India	2003-XX-XX
PRJNA235692	TBARC.India	Asia	Southern_Asia	LIN-1	EAI3-IND	susceptible	0	0	0	0	0	0	0	0	0	India	2002-XX-XX
ERR553107	Merker et al., 2015	Asia	Southern_Asia	LIN-2	Beijing	MDR	1	1	1	1	0	0	0	0	4	India	2007-XX-XX
PRJNA235749	TBARC.India	Asia	Southern_Asia	LIN-2	Beijing	susceptible	0	0	0	0	0	0	0	0	0	India	2003-XX-XX
PRJNA235723	TBARC.India	Asia	Southern_Asia	LIN-2	Beijing	susceptible	0	0	0	0	0	0	0	0	0	India	2002-XX-XX
PRJNA235731	TBARC.India	Asia	Southern_Asia	LIN-2	Beijing	susceptible	0	0	0	0	0	0	0	0	0	India	2003-XX-XX
PRJNA235824	TBARC.India	Asia	Southern_Asia	LIN-2	Beijing	MDR	1	0	1	0	0	0	0	0	2	India	2010-XX-XX
PRJNA235808	TBARC.India	Asia	Southern_Asia	LIN-3	CAS2	susceptible	0	0	0	0	0	0	0	0	0	India	2003-XX-XX
PRJNA235719	TBARC.India	Asia	Southern_Asia	LIN-3	CAS1-Delhi	monoDR	0	1	0	0	0	0	0	0	1	India	2002-XX-XX
PRJNA235736	TBARC.India	Asia	Southern_Asia	LIN-3	CAS1-Delhi	susceptible	0	0	0	0	0	0	0	0	0	India	2003-XX-XX
PRJNA235815	TBARC.India	Asia	Southern_Asia	LIN-3	CAS	susceptible	0	0	0	0	0	0	0	0	0	India	2003-XX-XX
PRJNA235728	TBARC.India	Asia	Southern_Asia	LIN-3	CAS1-Delhi	susceptible	0	0	0	0	0	0	0	0	0	India	2003-XX-XX
PRJNA235770	TBARC.India	Asia	Southern_Asia	LIN-4	T1	susceptible	0	0	0	0	0	0	0	0	0	India	2003-XX-XX
PRJNA235849	TBARC.India	Asia	Southern_Asia	LIN-4	X2	susceptible	0	0	0	0	0	0	0	0	0	India	2003-XX-XX
PRJNA235847	TBARC.India	Asia	Southern_Asia	LIN-4	T1	susceptible	0	0	0	0	0	0	0	0	0	India	2004-XX-XX
PRJNA235758	TBARC.India	Asia	Southern_Asia	LIN-4	X1	susceptible	0	0	0	0	0	0	0	0	0	India	2003-XX-XX
PRJNA235783	TBARC.India	Asia	Southern_Asia	LIN-4	S	susceptible	0	0	0	0	0	0	0	0	0	India	2003-XX-XX
ERR551928	Merker et al., 2015	Asia	Southeastern_Asia	LIN-2	Beijing	susceptible	0	0	0	0	0	0	0	0	0	Indonesia	2002-XX-XX
PRJNA237406	TBARC.Iran	Asia	Southern_Asia	LIN-2	Beijing	XDR	1	1	1	1	1	0	1	1	7	Iran	2010-XX-XX
PRJNA237397	TBARC.Iran	Asia	Southern_Asia	LIN-2	Beijing	XDR	1	1	1	0	0	0	1	1	5	Iran	2013-XX-XX
PRJNA237396	TBARC.Iran	Asia	Southern_Asia	LIN-2	Beijing	preXDR	1	1	1	1	0	0	1	0	5	Iran	2013-XX-XX
PRJNA237433	TBARC.Iran	Asia	Southern_Asia	LIN-2	Beijing	MDR	1	1	1	1	1	0	0	0	5	Iran	2011-XX-XX
PRJNA237392	TBARC.Iran	Asia	Southern_Asia	LIN-2	Beijing	XDR	1	1	1	0	0	0	1	1	5	Iran	2012-XX-XX
PRJNA237413	TBARC.Iran	Asia	Southern_Asia	LIN-3	CAS	MDR	1	1	1	0	0	0	0	0	3	Iran	2011-XX-XX
PRJNA237429	TBARC.Iran	Asia	Southern_Asia	LIN-3	CAS1-Delhi	preXDR	1	1	1	1	0	1	0	1	6	Iran	2012-XX-XX
PRJNA237395	TBARC.Iran	Asia	Southern_Asia	LIN-3	CAS1-Delhi	susceptible	0	0	0	0	0	0	0	0	0	Iran	2012-XX-XX
PRJNA237386	TBARC.Iran	Asia	Southern_Asia	LIN-4	H3	preXDR	1	1	1	1	0	0	1	0	5	Iran	2013-XX-XX
PRJNA237384	TBARC.Iran	Asia	Southern_Asia	LIN-4	T2,T1	MDR	1	1	1	1	0	0	0	0	4	Iran	2012-XX-XX
PRJNA237430	TBARC.Iran	Asia	Southern_Asia	LIN-4	T1	preXDR	1	0	1	1	1	0	0	1	5	Iran	2013-XX-XX
PRJNA237385	TBARC.Iran	Asia	Southern_Asia	LIN-4	T1	MDR	1	1	1	1	0	0	0	0	4	Iran	2012-XX-XX
PRJNA237410	TBARC.Iran	Asia	Southern_Asia	LIN-4	T1	XDR	1	0	1	0	0	0	1	1	4	Iran	2013-XX-XX
ERR125628	Biek et al., 2012	Europe	Northern_Europe	LIN-B	BOV_2	susceptible	0	0	0	0	0	0	0	0	0	Ireland	2010-XX-XX
ERR125601	Biek et al., 2012	Europe	Northern_Europe	LIN-B	BOV_2	susceptible	0	0	0	0	0	0	0	0	0	Ireland	2004-XX-XX
ERR125614	Biek et al., 2012	Europe	Northern_Europe	LIN-B	BOV_2	susceptible	0	0	0	0	0	0	0	0	0	Ireland	2007-XX-XX
ERR125607	Biek et al., 2012	Europe	Northern_Europe	LIN-B	BOV_2	susceptible	0	0	0	0	0	0	0	0	0	Ireland	2010-XX-XX
ERR125611	Biek et al., 2012	Europe	Northern_Europe	LIN-B	BOV_2	susceptible	0	0	0	0	0	0	0	0	0	Ireland	2007-XX-XX
ERR551293	Merker et al., 2015	Asia	Central_Asia	LIN-2	Beijing	monoDR	1	0	0	0	0	0	0	0	1	Kazakhstan	2008-XX-XX
ERR551772	Merker et al., 2015	Asia	Central_Asia	LIN-2	Beijing	MDR	1	1	1	1	0	0	0	0	4	Kazakhstan	2002-XX-XX
ERR552479	Merker et al., 2015	Asia	Central_Asia	LIN-2	Beijing	MDR	1	1	1	1	0	0	0	0	4	Kazakhstan	2002-XX-XX
ERR553086	Merker et al., 2015	Africa	Eastern_Africa	LIN-2	Beijing	susceptible	0	0	0	0	0	0	0	0	0	Kenya	2006-XX-XX
ERR552894	Merker et al., 2015	Oceania	Polynesia	LIN-2	Beijing	susceptible	0	0	0	0	0	0	0	0	0	Kiribati	2010-XX-XX
ERR551680	Merker et al., 2015	Oceania	Polynesia	LIN-2	Beijing	susceptible	0	0	0	0	0	0	0	0	0	Kiribati	2010-XX-XX
ERR551688	Merker et al., 2015	Oceania	Polynesia	LIN-2	Beijing	susceptible	0	0	0	0	0	0	0	0	0	Kiribati	2010-XX-XX
ERR552444	Merker et al., 2015	Oceania	Polynesia	LIN-2	Beijing	susceptible	0	0	0	0	0	0	0	0	0	Kiribati	2010-XX-XX
ERR181961	Guerra-Assuncao et al., 2014	Africa	Eastern_Africa	LIN-1	EAI6-BGD1	susceptible	0	0	0	0	0	0	0	0	0	Malawi	2005-XX-XX
ERR126605	Guerra-Assuncao et al., 2014	Africa	Eastern_Africa	LIN-1	EAI1-SOM	polyDR	0	1	1	0	0	0	0	0	2	Malawi	2007-XX-XX
ERR212088	Guerra-Assuncao et al., 2014	Africa	Eastern_Africa	LIN-1	EAI5	monoDR	1	0	0	0	0	0	0	0	1	Malawi	1999-XX-XX
ERR037476	Guerra-Assuncao et al., 2014	Africa	Eastern_Africa	LIN-1	EAI6-BGD1	susceptible	0	0	0	0	0	0	0	0	0	Malawi	1997-XX-XX
ERR181912	Guerra-Assuncao et al., 2014	Africa	Eastern_Africa	LIN-1	EAI5	susceptible	0	0	0	0	0	0	0	0	0	Malawi	2001-XX-XX
ERR176794	Guerra-Assuncao et al., 2014	Africa	Eastern_Africa	LIN-2	Beijing	susceptible	0	0	0	0	0	0	0	0	0	Malawi	1999-XX-XX
ERR245846	Guerra-Assuncao et al., 2014	Africa	Eastern_Africa	LIN-2	Beijing	susceptible	0	0	0	0	0	0	0	0	0	Malawi	2004-XX-XX
ERR037551	Guerra-Assuncao et al., 2014	Africa	Eastern_Africa	LIN-2	Beijing	susceptible	0	0	0	0	0	0	0	0	0	Malawi	1999-XX-XX
ERR245831	Guerra-Assuncao et al., 2014	Africa	Eastern_Africa	LIN-2	Beijing	susceptible	0	0	0	0	0	0	0	0	0	Malawi	2003-XX-XX
ERR221573	Guerra-Assuncao et al., 2014	Africa	Eastern_Africa	LIN-2	Beijing	susceptible	0	0	0	0	0	0	0	0	0	Malawi	2003-XX-XX
ERR245803	Guerra-Assuncao et al., 2014	Africa	Eastern_Africa	LIN-3	CAS1-Kili	susceptible	0	0	0	0	0	0	0	0	0	Malawi	2001-XX-XX
ERR037482	Guerra-Assuncao et al., 2014	Africa	Eastern_Africa	LIN-3	CAS1-Delhi	monoDR	0	1	0	0	0	0	0	0	1	Malawi	1998-XX-XX
ERR245827	Guerra-Assuncao et al., 2014	Africa	Eastern_Africa	LIN-3	CAS1-Kili	susceptible	0	0	0	0	0	0	0	0	0	Malawi	2003-XX-XX
ERR181797	Guerra-Assuncao et al., 2014	Africa	Eastern_Africa	LIN-3	CAS1-Delhi	monoDR	0	1	0	0	0	0	0	0	1	Malawi	2008-XX-XX
ERR124645	Guerra-Assuncao et al., 2014	Africa	Eastern_Africa	LIN-3	CAS1-Kili	susceptible	0	0	0	0	0	0	0	0	0	Malawi	2010-XX-XX
ERR182007	Guerra-Assuncao et al., 2014	Africa	Eastern_Africa	LIN-4	LAM4	susceptible	0	0	0	0	0	0	0	0	0	Malawi	2006-XX-XX
ERR212000	Guerra-Assuncao et al., 2014	Africa	Eastern_Africa	LIN-4	T1	susceptible	0	0	0	0	0	0	0	0	0	Malawi	2002-XX-XX
ERR181826	Guerra-Assuncao et al., 2014	Africa	Eastern_Africa	LIN-4	T1	polyDR	1	1	0	0	0	0	0	0	2	Malawi	2008-XX-XX
ERR176553	Guerra-Assuncao et al., 2014	Africa	Eastern_Africa	LIN-4	T2-uganda	susceptible	0	0	0	0	0	0	0	0	0	Malawi	2001-XX-XX
ERR161109	Guerra-Assuncao et al., 2014	Africa	Eastern_Africa	LIN-4	T2,H3,T3	susceptible	0	0	0	0	0	0	0	0	0	Malawi	2003-XX-XX
ERR181980	Guerra-Assuncao et al., 2014	Africa	Eastern_Africa	LIN-B	BOV	susceptible	0	0	0	0	0	0	0	0	0	Malawi	2005-XX-XX
ERR161044	Guerra-Assuncao et al., 2014	Africa	Eastern_Africa	LIN-B	BOV_1	susceptible	0	0	0	0	0	0	0	0	0	Malawi	2003-XX-XX
ERR212091	Guerra-Assuncao et al., 2014	Africa	Eastern_Africa	LIN-B	BOV_1	susceptible	0	0	0	0	0	0	0	0	0	Malawi	1999-XX-XX
ERR161048	Guerra-Assuncao et al., 2014	Africa	Eastern_Africa	LIN-B	BOV_1	susceptible	0	0	0	0	0	0	0	0	0	Malawi	2003-XX-XX
ERR212052	Guerra-Assuncao et al., 2014	Africa	Eastern_Africa	LIN-B	BOV_1	susceptible	0	0	0	0	0	0	0	0	0	Malawi	2004-XX-XX
PRJNA211670	Winglee et al., 2015	Africa	West_Africa	LIN-1	EAI5	susceptible	0	0	0	0	0	0	0	0	0	Mali	2008-XX-XX
PRJNA211694	Winglee et al., 2015	Africa	West_Africa	LIN-4	T1	preXDR	1	0	1	1	1	0	1	0	5	Mali	2008-XX-XX
PRJNA211679	Winglee et al., 2015	Africa	West_Africa	LIN-4	T1	susceptible	0	0	0	0	0	0	0	0	0	Mali	2006-XX-XX
PRJNA211719	Winglee et al., 2015	Africa	West_Africa	LIN-4	T1	MDR	1	0	1	1	0	1	0	0	4	Mali	2010-XX-XX
PRJNA211669	Winglee et al., 2015	Africa	West_Africa	LIN-4	T1	susceptible	0	0	0	0	0	0	0	0	0	Mali	2008-XX-XX
PRJNA211701	Winglee et al., 2015	Africa	West_Africa	LIN-4	T1	monoDR	1	0	0	0	0	0	0	0	1	Mali	2008-XX-XX
PRJNA211660	Winglee et al., 2015	Africa	West_Africa	LIN-5	AFRI_2	susceptible	0	0	0	0	0	0	0	0	0	Mali	2008-XX-XX
PRJNA211682	Winglee et al., 2015	Africa	West_Africa	LIN-6	AFRI_1	susceptible	0	0	0	0	0	0	0	0	0	Mali	2006-XX-XX
PRJNA211711	Winglee et al., 2015	Africa	West_Africa	LIN-6	AFRI_1	susceptible	0	0	0	0	0	0	0	0	0	Mali	2009-XX-XX
PRJNA211657	Winglee et al., 2015	Africa	West_Africa	LIN-6	AFRI_1	susceptible	0	0	0	0	0	0	0	0	0	Mali	2007-XX-XX
PRJNA211650	Winglee et al., 2015	Africa	West_Africa	LIN-6	AFRI_1	susceptible	0	0	0	0	0	0	0	0	0	Mali	2007-XX-XX
PRJNA211663	Winglee et al., 2015	Africa	West_Africa	LIN-6	AFRI_1	susceptible	0	0	0	0	0	0	0	0	0	Mali	2008-XX-XX
SRR026444	Comas et al., 2013	North_America	Central_America	LIN-4	UNKNOWN	monoDR	1	0	0	0	0	0	0	0	1	Mexico	20XX-XX-XX
SRR023455	Comas et al., 2013	North_America	Central_America	LIN-4	LAM9	monoDR	1	0	0	0	0	0	0	0	1	Mexico	20XX-XX-XX
SRR023480	Comas et al., 2013	North_America	Central_America	LIN-4	X3	susceptible	0	0	0	0	0	0	0	0	0	Mexico	20XX-XX-XX
PRJNA234555	TBARC.Moldova	Europe	Eastern_Europe	LIN-2	Beijing	MDR	1	1	1	1	0	1	0	0	5	Moldova	2010-XX-XX
PRJNA234644	TBARC.Moldova	Europe	Eastern_Europe	LIN-2	Beijing	susceptible	0	0	0	0	0	0	0	0	0	Moldova	2010-XX-XX
PRJNA234653	TBARC.Moldova	Europe	Eastern_Europe	LIN-2	Beijing	preXDR	1	1	1	1	1	0	0	1	6	Moldova	2010-XX-XX
PRJNA234616	TBARC.Moldova	Europe	Eastern_Europe	LIN-2	Beijing	preXDR	1	1	1	1	0	0	1	0	5	Moldova	2010-XX-XX
PRJNA234552	TBARC.Moldova	Europe	Eastern_Europe	LIN-2	Beijing	preXDR	1	1	1	0	0	0	0	1	4	Moldova	2010-XX-XX
PRJNA234643	TBARC.Moldova	Europe	Eastern_Europe	LIN-4	H3	monoDR	0	1	0	0	0	0	0	0	1	Moldova	2010-XX-XX
PRJNA234651	TBARC.Moldova	Europe	Eastern_Europe	LIN-4	H3	MDR	1	1	1	0	0	0	0	0	3	Moldova	2010-XX-XX
PRJNA234597	TBARC.Moldova	Europe	Eastern_Europe	LIN-4	H3	MDR	1	1	1	1	0	0	0	0	4	Moldova	2010-XX-XX
PRJNA234619	TBARC.Moldova	Europe	Eastern_Europe	LIN-4	T1	susceptible	0	0	0	0	0	0	0	0	0	Moldova	2010-XX-XX
PRJNA234650	TBARC.Moldova	Europe	Eastern_Europe	LIN-4	H1	susceptible	0	0	0	0	0	0	0	0	0	Moldova	2010-XX-XX
ERR551520	Merker et al., 2015	Asia	Southern_Asia	LIN-2	Beijing	susceptible	0	0	0	0	0	0	0	0	0	Nepal	2007-XX-XX
ERR553171	Merker et al., 2015	Asia	Southern_Asia	LIN-2	Beijing	susceptible	0	0	0	0	0	0	0	0	0	Nepal	2005-XX-XX
ERR234111	Comas et al., 2013	Asia	Southern_Asia	LIN-3	CAS	MDR	1	0	1	1	0	0	0	0	3	Nepal	20XX-XX-XX
ERR234099	Comas et al., 2013	Asia	Southern_Asia	LIN-3	CAS1-Delhi	susceptible	0	0	0	0	0	0	0	0	0	Nepal	20XX-XX-XX
ERR025445	Bryant et al., 2013	Europe	Western_Europe	LIN-1	EAI2-nonthaburi	susceptible	0	0	0	0	0	0	0	0	0	Netherlands	1999-XX-XX
ERR025447	Bryant et al., 2013	Europe	Western_Europe	LIN-1	EAI2-nonthaburi	susceptible	0	0	0	0	0	0	0	0	0	Netherlands	1998-XX-XX
ERR025443	Bryant et al., 2013	Europe	Western_Europe	LIN-1	EAI2-nonthaburi	susceptible	0	0	0	0	0	0	0	0	0	Netherlands	1998-XX-XX
ERR025444	Bryant et al., 2013	Europe	Western_Europe	LIN-1	EAI2-nonthaburi	susceptible	0	0	0	0	0	0	0	0	0	Netherlands	1999-XX-XX
ERR023763	Bryant et al., 2013	Europe	Western_Europe	LIN-1	EAI2-nonthaburi	susceptible	0	0	0	0	0	0	0	0	0	Netherlands	2001-XX-XX
ERR029206	Bryant et al., 2013	Europe	Western_Europe	LIN-2	Beijing	susceptible	0	0	0	0	0	0	0	0	0	Netherlands	2005-XX-XX
ERR025439	Bryant et al., 2013	Europe	Western_Europe	LIN-2	Beijing	polyDR	1	1	0	0	1	0	0	0	3	Netherlands	1998-XX-XX
ERR257921	Bryant et al., 2013	Europe	Western_Europe	LIN-2	Beijing	monoDR	0	1	0	0	0	0	0	0	1	Netherlands	1995-XX-XX
ERR257927	Bryant et al., 2013	Europe	Western_Europe	LIN-2	Beijing	monoDR	0	1	0	0	0	0	0	0	1	Netherlands	1995-XX-XX
ERR024351	Bryant et al., 2013	Europe	Western_Europe	LIN-2	Beijing	MDR	1	0	1	1	0	0	0	0	3	Netherlands	2006-XX-XX
ERR023745	Bryant et al., 2013	Europe	Western_Europe	LIN-3	MANU3	susceptible	0	0	0	0	0	0	0	0	0	Netherlands	1998-XX-XX
ERR023751	Bryant et al., 2013	Europe	Western_Europe	LIN-3	CAS1-Delhi	susceptible	0	0	0	0	0	0	0	0	0	Netherlands	2000-XX-XX
ERR023749	Bryant et al., 2013	Europe	Western_Europe	LIN-3	CAS1-Delhi	susceptible	0	0	0	0	0	0	0	0	0	Netherlands	1998-XX-XX
ERR023752	Bryant et al., 2013	Europe	Western_Europe	LIN-3	CAS1-Delhi	susceptible	0	0	0	0	0	0	0	0	0	Netherlands	2000-XX-XX
ERR023750	Bryant et al., 2013	Europe	Western_Europe	LIN-3	CAS1-Delhi	susceptible	0	0	0	0	0	0	0	0	0	Netherlands	1999-XX-XX
ERR025430	Bryant et al., 2013	Europe	Western_Europe	LIN-4	T1	monoDR	0	1	0	0	0	0	0	0	1	Netherlands	1999-XX-XX
ERR025434	Bryant et al., 2013	Europe	Western_Europe	LIN-4	LAM7-TUR	susceptible	0	0	0	0	0	0	0	0	0	Netherlands	1994-XX-XX
ERR025420	Bryant et al., 2013	Europe	Western_Europe	LIN-4	H1	susceptible	0	0	0	0	0	0	0	0	0	Netherlands	1996-XX-XX
ERR257893	Bryant et al., 2013	Europe	Western_Europe	LIN-4	T1	susceptible	0	0	0	0	0	0	0	0	0	Netherlands	1994-XX-XX
ERR257916	Bryant et al., 2013	Europe	Western_Europe	LIN-4	LAM4	susceptible	0	0	0	0	0	0	0	0	0	Netherlands	1998-XX-XX
ERR234257	Comas et al., 2013	Europe	Western_Europe	LIN-6	AFRI_1	susceptible	0	0	0	0	0	0	0	0	0	Netherlands	20XX-XX-XX
ERR550946	Merker et al., 2015	Oceania	Melanesia	LIN-2	Beijing	polyDR	1	1	0	0	1	0	0	0	3	Papua New Guinea	2005-XX-XX
ERR551934	Merker et al., 2015	Africa	West_Africa	LIN-2	Beijing	susceptible	0	0	0	0	0	0	0	0	0	Nigeria	2007-XX-XX
ERR552331	Merker et al., 2015	South_America	South_America	LIN-2	Beijing	susceptible	0	0	0	0	0	0	0	0	0	Peru	20XX-XX-XX
ERR552787	Merker et al., 2015	South_America	South_America	LIN-2	Beijing	susceptible	0	0	0	0	0	0	0	0	0	Peru	20XX-XX-XX
ERR551007	Merker et al., 2015	Europe	Eastern_Europe	LIN-2	Beijing	susceptible	0	0	0	0	0	0	0	0	0	Poland	2008-XX-XX
ERR275216	Perdigao et al., 2014	Europe	Southern_Europe	LIN-2	Beijing	MDR	1	0	1	0	0	0	0	0	2	Portugal	20XX-XX-XX
ERR275226	Perdigao et al., 2014	Europe	Southern_Europe	LIN-2	Beijing	MDR	1	1	1	0	0	0	0	0	3	Portugal	20XX-XX-XX
ERR275194	Perdigao et al., 2014	Europe	Southern_Europe	LIN-2	Beijing	polyDR	1	1	0	0	0	0	0	0	2	Portugal	20XX-XX-XX
ERR275215	Perdigao et al., 2014	Europe	Southern_Europe	LIN-2	Beijing	MDR	1	1	1	1	1	1	0	0	6	Portugal	20XX-XX-XX
ERR275205	Perdigao et al., 2014	Europe	Southern_Europe	LIN-3	CAS1-Delhi	polyDR	1	1	0	0	0	0	0	0	2	Portugal	20XX-XX-XX
ERR275219	Perdigao et al., 2014	Europe	Southern_Europe	LIN-4	LAM4	XDR	1	0	1	1	0	0	1	1	5	Portugal	20XX-XX-XX
ERR275231	Perdigao et al., 2014	Europe	Southern_Europe	LIN-4	LAM1	susceptible	0	0	0	0	0	0	0	0	0	Portugal	20XX-XX-XX
ERR275196	Perdigao et al., 2014	Europe	Southern_Europe	LIN-4	LAM6	monoDR	1	0	0	0	0	0	0	0	1	Portugal	20XX-XX-XX
ERR275199	Perdigao et al., 2014	Europe	Southern_Europe	LIN-4	LAM1	XDR	1	1	1	1	0	0	1	1	6	Portugal	20XX-XX-XX
ERR275191	Perdigao et al., 2014	Europe	Southern_Europe	LIN-4	LAM1	XDR	1	1	1	1	0	1	1	1	7	Portugal	20XX-XX-XX
PRJNA233359	TBARC.Romania	Europe	Eastern_Europe	LIN-4	S	MDR	1	1	1	1	1	0	0	0	5	Romania	2013-XX-XX
PRJNA233360	TBARC.Romania	Europe	Eastern_Europe	LIN-4	H3	preXDR	1	1	1	1	0	0	0	1	5	Romania	2013-XX-XX
PRJNA233383	TBARC.Romania	Europe	Eastern_Europe	LIN-4	UNKNOWN	MDR	1	0	1	1	0	1	0	0	4	Romania	2012-XX-XX
PRJNA233364	TBARC.Romania	Europe	Eastern_Europe	LIN-4	T2	preXDR	1	1	1	1	1	0	0	1	6	Romania	2013-XX-XX
PRJNA233363	TBARC.Romania	Europe	Eastern_Europe	LIN-4	H1	MDR	1	1	1	1	0	0	0	0	4	Romania	2013-XX-XX
ERR137252	Casali et al., 2014	Europe	Eastern_Europe	LIN-2	Beijing	susceptible	0	0	0	0	0	0	0	0	0	Russia	2009-XX-XX
ERR108440	Casali et al., 2014	Europe	Eastern_Europe	LIN-2	Beijing	susceptible	0	0	0	0	0	0	0	0	0	Russia	2009-XX-XX
ERR144552	Casali et al., 2014	Europe	Eastern_Europe	LIN-2	Beijing	susceptible	0	0	0	0	0	0	0	0	0	Russia	2009-XX-XX
ERR133806	Casali et al., 2014	Europe	Eastern_Europe	LIN-2	Beijing	MDR	1	1	1	0	0	0	0	0	3	Russia	2008-XX-XX
ERR108511	Casali et al., 2014	Europe	Eastern_Europe	LIN-2	Beijing	preXDR	1	1	1	1	0	0	0	1	5	Russia	2009-XX-XX
ERR137193	Casali et al., 2014	Europe	Eastern_Europe	LIN-3	CAS	monoDR	0	1	0	0	0	0	0	0	1	Russia	2009-XX-XX
ERR015615	Casali et al., 2014	Europe	Eastern_Europe	LIN-3	CAS1-Kili	susceptible	0	0	0	0	0	0	0	0	0	Russia	20XX-XX-XX
ERR229944	Casali et al., 2014	Europe	Eastern_Europe	LIN-4	T5-RUS1	susceptible	0	0	0	0	0	0	0	0	0	Russia	2010-XX-XX
ERR067579	Casali et al., 2014	Europe	Eastern_Europe	LIN-4	T1	susceptible	0	0	0	0	0	0	0	0	0	Russia	2008-XX-XX
ERR234636	Casali et al., 2014	Europe	Eastern_Europe	LIN-4	T1	susceptible	0	0	0	0	0	0	0	0	0	Russia	2008-XX-XX
ERR133897	Casali et al., 2014	Europe	Eastern_Europe	LIN-4	T2,T1	susceptible	0	0	0	0	0	0	0	0	0	Russia	2008-XX-XX
ERR228021	Casali et al., 2014	Europe	Eastern_Europe	LIN-4	UNKNOWN	monoDR	0	0	0	0	0	1	0	0	1	Russia	2010-XX-XX
ERR229952	Casali et al., 2014	Europe	Eastern_Europe	LIN-B	BOV	susceptible	0	0	0	0	0	0	0	0	0	Russia	20XX-XX-XX
ERR551412	Merker et al., 2015	Africa	West_Africa	LIN-2	Beijing	MDR	1	1	1	1	0	0	0	0	4	Sierra Leone	2003-XX-XX
ERR234097	Comas et al., 2013	Africa	West_Africa	LIN-5	UNKNOWN	susceptible	0	0	0	0	0	0	0	0	0	Sierra Leone	20XX-XX-XX
ERR234146	Comas et al., 2013	Africa	West_Africa	LIN-5	AFRI_3	susceptible	0	0	0	0	0	0	0	0	0	Sierra Leone	20XX-XX-XX
ERR181315	Blouin et al., 2012	Africa	Eastern_Africa	LIN-6	UNKNOWN	MDR	1	1	1	1	0	0	0	0	4	Somalia	2003-XX-XX
PRJNA235565	Cohen et al., 2015	Africa	Southern_Africa	LIN-1	UNKNOWN	MDR	1	1	1	1	0	0	0	0	4	South Africa	2013-XX-XX
PRJNA218299	Cohen et al., 2015	Africa	Southern_Africa	LIN-1	EAI1-SOM	preXDR	1	1	1	1	0	1	1	0	6	South Africa	2013-XX-XX
PRJNA218295	Cohen et al., 2015	Africa	Southern_Africa	LIN-1	EAI1-SOM	preXDR	1	1	1	1	0	1	1	0	6	South Africa	2013-XX-XX
PRJNA235587	Cohen et al., 2015	Africa	Southern_Africa	LIN-1	EAI1-SOM	preXDR	1	1	1	1	0	0	1	0	5	South Africa	2013-XX-XX
PRJNA218281	Cohen et al., 2015	Africa	Southern_Africa	LIN-1	EAI1-SOM	monoDR	0	0	1	0	0	0	0	0	1	South Africa	2013-XX-XX
PRJNA228008	TBARC.MRC	Africa	Southern_Africa	LIN-2	Beijing	preXDR	1	1	1	1	0	1	0	1	6	South Africa	2007-XX-XX
PRJNA235541	Cohen et al., 2015	Africa	Southern_Africa	LIN-2	Beijing	preXDR	1	1	1	1	0	1	0	1	6	South Africa	2013-XX-XX
PRJNA228003	TBARC.MRC	Africa	Southern_Africa	LIN-2	Beijing	preXDR	1	1	1	1	0	1	0	1	6	South Africa	2007-XX-XX
PRJNA198174	Cohen et al., 2015	Africa	Southern_Africa	LIN-2	Beijing	monoDR	0	0	1	0	0	0	0	0	1	South Africa	2010-XX-XX
PRJNA235422	Cohen et al., 2015	Africa	Southern_Africa	LIN-2	Beijing	susceptible	0	0	0	0	0	0	0	0	0	South Africa	2013-XX-XX
PRJNA228145	TBARC.MRC	Africa	Southern_Africa	LIN-3	CAS1-Kili	MDR	1	1	1	1	0	0	0	0	4	South Africa	2007-XX-XX
PRJNA235605	Cohen et al., 2015	Africa	Southern_Africa	LIN-3	CAS1-Delhi	monoDR	0	0	1	0	0	0	0	0	1	South Africa	2013-XX-XX
PRJNA235403	Cohen et al., 2015	Africa	Southern_Africa	LIN-3	CAS1-Kili	susceptible	0	0	0	0	0	0	0	0	0	South Africa	2013-XX-XX
PRJNA235556	Cohen et al., 2015	Africa	Southern_Africa	LIN-3	UNKNOWN	MDR	1	1	1	1	0	0	0	0	4	South Africa	2013-XX-XX
PRJNA198118	Cohen et al., 2015	Africa	Southern_Africa	LIN-3	CAS1-Kili	polyDR	1	1	0	1	0	0	0	0	3	South Africa	2008-XX-XX
PRJNA198169	Cohen et al., 2015	Africa	Southern_Africa	LIN-4	LAM4	MDR	1	1	1	1	0	1	0	0	5	South Africa	2010-XX-XX
PRJNA235493	Cohen et al., 2015	Africa	Southern_Africa	LIN-4	S	MDR	1	1	1	1	0	0	0	0	4	South Africa	2013-XX-XX
PRJNA235503	Cohen et al., 2015	Africa	Southern_Africa	LIN-4	T1	MDR	1	1	1	1	1	0	0	0	5	South Africa	2013-XX-XX
PRJNA228176	TBARC.MRC	Africa	Southern_Africa	LIN-4	T3	MDR	1	1	1	1	0	0	0	0	4	South Africa	2006-XX-XX
PRJNA235564	Cohen et al., 2015	Africa	Southern_Africa	LIN-4	S	preXDR	1	1	1	1	0	0	1	0	5	South Africa	2013-XX-XX
PRJNA219769	TBARC.CDRC	Asia	Eastern_Asia	LIN-2	Beijing	polyDR	0	0	1	1	1	1	1	0	5	South Korea	2006-XX-XX
PRJNA226778	TBARC.CDRC	Asia	Eastern_Asia	LIN-2	ATYPIC	preXDR	1	1	1	1	1	0	0	1	6	South Korea	2008-XX-XX
PRJNA219818	TBARC.CDRC	Asia	Eastern_Asia	LIN-2	Beijing	XDR	1	1	1	1	1	0	1	1	7	South Korea	2008-XX-XX
PRJNA219770	TBARC.CDRC	Asia	Eastern_Asia	LIN-2	Beijing	polyDR	0	1	1	1	0	0	1	1	5	South Korea	2005-XX-XX
PRJNA219763	TBARC.CDRC	Asia	Eastern_Asia	LIN-2	Beijing	XDR	1	0	1	0	0	0	1	1	4	South Korea	2005-XX-XX
PRJNA219782	TBARC.CDRC	Asia	Eastern_Asia	LIN-3	CAS	susceptible	0	0	0	0	0	0	0	0	0	South Korea	2006-XX-XX
PRJNA219805	TBARC.CDRC	Asia	Eastern_Asia	LIN-3	CAS1-Delhi	monoDR	1	0	0	0	0	0	0	0	1	South Korea	2005-XX-XX
PRJNA219772	TBARC.CDRC	Asia	Eastern_Asia	LIN-4	T1	polyDR	0	0	1	0	0	1	1	1	4	South Korea	2006-XX-XX
PRJNA219790	TBARC.CDRC	Asia	Eastern_Asia	LIN-4	UNKNOWN	susceptible	0	0	0	0	0	0	0	0	0	South Korea	2006-XX-XX
PRJNA219767	TBARC.CDRC	Asia	Eastern_Asia	LIN-4	T2	polyDR	0	0	1	1	0	0	1	0	3	South Korea	2006-XX-XX
PRJNA219807	TBARC.CDRC	Asia	Eastern_Asia	LIN-4	T2	polyDR	0	0	1	1	1	0	0	1	4	South Korea	2005-XX-XX
PRJNA219810	TBARC.CDRC	Asia	Eastern_Asia	LIN-4	T1	susceptible	0	0	0	0	0	0	0	0	0	South Korea	2007-XX-XX
ERR619080	Merker et al., 2015	Africa	Southern_Africa	LIN-2	Beijing	susceptible	0	0	0	0	0	0	0	0	0	Swaziland	2009-XX-XX
ERR553116	Merker et al., 2015	Africa	Southern_Africa	LIN-2	Beijing	monoDR	0	0	1	0	0	0	0	0	1	Swaziland	2009-XX-XX
ERR551854	Merker et al., 2015	Africa	Southern_Africa	LIN-2	Beijing	susceptible	0	0	0	0	0	0	0	0	0	Swaziland	2009-XX-XX
ERR551079	Merker et al., 2015	Africa	Southern_Africa	LIN-2	Beijing	susceptible	0	0	0	0	0	0	0	0	0	Swaziland	2009-XX-XX
ERR551071	Merker et al., 2015	Africa	Southern_Africa	LIN-2	Beijing	susceptible	0	0	0	0	0	0	0	0	0	Swaziland	2009-XX-XX
PRJNA228107	TBARC.MRC	Africa	Southern_Africa	LIN-4	T1	MDR	1	1	1	1	1	0	0	0	5	Swaziland	20XX-XX-XX
PRJNA228179	TBARC.MRC	Africa	Southern_Africa	LIN-4	S	preXDR	1	1	1	1	0	1	0	1	6	Swaziland	20XX-XX-XX
PRJNA228108	TBARC.MRC	Africa	Southern_Africa	LIN-4	S	preXDR	1	1	1	1	0	0	0	1	5	Swaziland	20XX-XX-XX
PRJNA229293	TBARC.Sweden	Europe	Northern_Europe	LIN-1	EAI5	MDR	1	1	1	0	1	0	0	0	4	Sweden	2009-XX-XX
PRJNA229320	TBARC.Sweden	Europe	Northern_Europe	LIN-1	EAI6-BGD1	MDR	1	1	1	1	0	0	0	0	4	Sweden	2011-XX-XX
PRJNA229273	TBARC.Sweden	Europe	Northern_Europe	LIN-1	EAI8-MDG	MDR	1	1	1	1	0	0	0	0	4	Sweden	2008-XX-XX
PRJNA229323	TBARC.Sweden	Europe	Northern_Europe	LIN-1	EAI2-Manilla	MDR	1	0	1	0	0	0	0	0	2	Sweden	2011-XX-XX
PRJNA229266	TBARC.Sweden	Europe	Northern_Europe	LIN-1	EAI1-SOM	MDR	1	0	1	0	0	0	0	0	2	Sweden	2008-XX-XX
PRJNA229218	TBARC.Sweden	Europe	Northern_Europe	LIN-2	Beijing	MDR	1	1	1	1	0	0	0	0	4	Sweden	2003-XX-XX
PRJNA229256	TBARC.Sweden	Europe	Northern_Europe	LIN-2	Beijing	monoDR	0	1	0	0	0	0	0	0	1	Sweden	2007-XX-XX
PRJNA229337	TBARC.Sweden	Europe	Northern_Europe	LIN-2	Beijing	MDR	1	1	1	0	1	0	0	0	4	Sweden	2012-XX-XX
PRJNA229284	TBARC.Sweden	Europe	Northern_Europe	LIN-2	Beijing	MDR	1	0	1	0	0	0	0	0	2	Sweden	2009-XX-XX
PRJNA229230	TBARC.Sweden	Europe	Northern_Europe	LIN-2	Beijing	MDR	1	1	1	1	0	0	0	0	4	Sweden	2003-XX-XX
PRJNA229222	TBARC.Sweden	Europe	Northern_Europe	LIN-3	CAS1-Delhi	preXDR	1	1	1	0	1	1	1	0	6	Sweden	2004-XX-XX
PRJNA229289	TBARC.Sweden	Europe	Northern_Europe	LIN-3	CAS1-Delhi	MDR	1	1	1	0	0	0	0	0	3	Sweden	2009-XX-XX
PRJNA229258	TBARC.Sweden	Europe	Northern_Europe	LIN-3	CAS1-Delhi	MDR	1	1	1	0	0	0	0	0	3	Sweden	2007-XX-XX
PRJNA229355	TBARC.Sweden	Europe	Northern_Europe	LIN-3	CAS	MDR	1	0	1	1	0	0	0	0	3	Sweden	2013-XX-XX
PRJNA229235	TBARC.Sweden	Europe	Northern_Europe	LIN-3	CAS1-Delhi	MDR	1	1	1	1	0	0	0	0	4	Sweden	2006-XX-XX
PRJNA229251	TBARC.Sweden	Europe	Northern_Europe	LIN-4	T1	XDR	1	0	1	0	0	1	1	1	5	Sweden	2007-XX-XX
PRJNA229238	TBARC.Sweden	Europe	Northern_Europe	LIN-4	T3-ETH	MDR	1	0	1	1	0	0	0	0	3	Sweden	2006-XX-XX
PRJNA229264	TBARC.Sweden	Europe	Northern_Europe	LIN-4	T3-ETH	MDR	1	1	1	0	1	0	0	0	4	Sweden	2008-XX-XX
PRJNA229248	TBARC.Sweden	Europe	Northern_Europe	LIN-4	T3	MDR	1	0	1	0	0	0	0	0	2	Sweden	2007-XX-XX
PRJNA229322	TBARC.Sweden	Europe	Northern_Europe	LIN-4	T3	MDR	1	0	1	0	0	0	0	0	2	Sweden	2011-XX-XX
PRJNA229213	TBARC.Sweden	Europe	Northern_Europe	LIN-B	BOV_1	susceptible	0	0	0	0	0	0	0	0	0	Sweden	2003-XX-XX
ERR234165	Comas et al., 2013	Africa	Eastern_Africa	LIN-1	EAI5	susceptible	0	0	0	0	0	0	0	0	0	Tanzania	20XX-XX-XX
ERR234167	Comas et al., 2013	Africa	Eastern_Africa	LIN-3	CAS1-Kili	susceptible	0	0	0	0	0	0	0	0	0	Tanzania	20XX-XX-XX
ERR234166	Comas et al., 2013	Africa	Eastern_Africa	LIN-3	CAS1-Kili	susceptible	0	0	0	0	0	0	0	0	0	Tanzania	20XX-XX-XX
ERR234162	Comas et al., 2013	Africa	Eastern_Africa	LIN-3	CAS1-Kili	susceptible	0	0	0	0	0	0	0	0	0	Tanzania	20XX-XX-XX
ERR234163	Comas et al., 2013	Africa	Eastern_Africa	LIN-4	T1	susceptible	0	0	0	0	0	0	0	0	0	Tanzania	20XX-XX-XX
ERR234161	Comas et al., 2013	Africa	Eastern_Africa	LIN-4	LAM11-ZWE	susceptible	0	0	0	0	0	0	0	0	0	Tanzania	20XX-XX-XX
ERR551155	Merker et al., 2015	Asia	Southeastern_Asia	LIN-2	Beijing	polyDR	1	1	0	0	0	0	0	0	2	Thailand	2011-XX-XX
ERR550940	Merker et al., 2015	Asia	Southeastern_Asia	LIN-2	Beijing	polyDR	1	1	0	0	0	0	0	0	2	Thailand	2011-XX-XX
ERR552549	Merker et al., 2015	Asia	Southeastern_Asia	LIN-2	Beijing	polyDR	1	1	0	0	0	0	0	0	2	Thailand	2011-XX-XX
ERR551225	Merker et al., 2015	Asia	Southeastern_Asia	LIN-2	Beijing	susceptible	0	0	0	0	0	0	0	0	0	Thailand	2006-XX-XX
ERR551930	Merker et al., 2015	Asia	Southeastern_Asia	LIN-2	Beijing	susceptible	0	0	0	0	0	0	0	0	0	Thailand	2011-XX-XX
ERR551214	Merker et al., 2015	Asia	Central_Asia	LIN-2	Beijing	monoDR	1	0	0	0	0	0	0	0	1	Turkmenistan	2002-XX-XX
ERR551636	Merker et al., 2015	Asia	Central_Asia	LIN-2	Beijing	monoDR	0	1	0	0	0	0	0	0	1	Turkmenistan	2001-XX-XX
ERR551494	Merker et al., 2015	Asia	Central_Asia	LIN-2	Beijing	MDR	1	1	1	0	0	0	0	0	3	Turkmenistan	2002-XX-XX
ERR550984	Merker et al., 2015	Asia	Central_Asia	LIN-2	Beijing	polyDR	1	1	0	0	0	0	0	0	2	Turkmenistan	2001-XX-XX
ERR552760	Merker et al., 2015	Asia	Central_Asia	LIN-2	Beijing	susceptible	0	0	0	0	0	0	0	0	0	Turkmenistan	2002-XX-XX
ERR234195	Comas et al., 2013	Asia	Central_Asia	LIN-3	CAS1-Delhi	susceptible	0	0	0	0	0	0	0	0	0	Turkmenistan	20XX-XX-XX
ERR234164	Comas et al., 2013	Africa	Eastern_Africa	LIN-1	EAI1-SOM	susceptible	0	0	0	0	0	0	0	0	0	Uganda	20XX-XX-XX
ERR040121	Clark et al., 2013	Africa	Eastern_Africa	LIN-1	EAI5	MDR	1	1	1	0	0	0	0	0	3	Uganda	2004-XX-XX
PRJNA223559	TBARC.CDRC	Africa	Eastern_Africa	LIN-1	EAI5	MDR	1	0	1	0	0	0	0	0	2	Uganda	20XX-XX-XX
ERR038746	Clark et al., 2013	Africa	Eastern_Africa	LIN-2	Beijing	MDR	1	1	1	1	0	0	0	0	4	Uganda	2005-XX-XX
PRJNA233345	TBARC.CDRC	Africa	Eastern_Africa	LIN-2	Beijing	preXDR	1	1	1	1	0	0	1	0	5	Uganda	20XX-XX-XX
PRJNA223596	TBARC.CDRC	Africa	Eastern_Africa	LIN-2	Beijing	polyDR	1	0	0	1	1	0	0	1	4	Uganda	20XX-XX-XX
PRJNA223582	TBARC.CDRC	Africa	Eastern_Africa	LIN-2	Beijing	preXDR	1	1	1	1	0	0	1	0	5	Uganda	20XX-XX-XX
PRJNA223536	TBARC.CDRC	Africa	Eastern_Africa	LIN-2	Beijing	monoDR	0	0	1	0	0	0	0	0	1	Uganda	20XX-XX-XX
ERR040118	Clark et al., 2013	Africa	Eastern_Africa	LIN-3	CAS1-Delhi	MDR	1	0	1	1	0	0	0	0	3	Uganda	2003-XX-XX
ERR040123	Clark et al., 2013	Africa	Eastern_Africa	LIN-3	CAS2	MDR	1	1	1	1	0	0	0	0	4	Uganda	2004-XX-XX
ERR040141	Clark et al., 2013	Africa	Eastern_Africa	LIN-3	CAS1-Delhi	MDR	1	1	1	1	0	0	0	0	4	Uganda	2004-XX-XX
ERR038743	Clark et al., 2013	Africa	Eastern_Africa	LIN-3	CAS	polyDR	0	0	1	1	0	0	0	0	2	Uganda	2005-XX-XX
ERR040139	Clark et al., 2013	Africa	Eastern_Africa	LIN-3	CAS1-Delhi	MDR	1	1	1	1	0	0	0	0	4	Uganda	2005-XX-XX
PRJNA223603	TBARC.CDRC	Africa	Eastern_Africa	LIN-4	LAM1	MDR	1	0	1	0	0	0	0	0	2	Uganda	20XX-XX-XX
ERR040132	Clark et al., 2013	Africa	Eastern_Africa	LIN-4	T1	MDR	1	0	1	0	0	0	0	0	2	Uganda	2004-XX-XX
ERR040138	Clark et al., 2013	Africa	Eastern_Africa	LIN-4	T1	MDR	1	1	1	0	0	0	0	0	3	Uganda	2004-XX-XX
PRJNA223560	TBARC.CDRC	Africa	Eastern_Africa	LIN-4	UNKNOWN	susceptible	0	0	0	0	0	0	0	0	0	Uganda	20XX-XX-XX
PRJNA223537	TBARC.CDRC	Africa	Eastern_Africa	LIN-4	LAM11-ZWE	MDR	1	0	1	0	1	0	0	0	3	Uganda	20XX-XX-XX
ERR046849	Walker et al., 2013	Europe	Northern_Europe	LIN-1	EAI5	susceptible	0	0	0	0	0	0	0	0	0	UK	2008-XX-XX
ERR158603	Casali et al., 2014	Europe	Northern_Europe	LIN-1	EAI3-IND	susceptible	0	0	0	0	0	0	0	0	0	UK	2011-XX-XX
ERR046848	Walker et al., 2013	Europe	Northern_Europe	LIN-1	EAI1-SOM	susceptible	0	0	0	0	0	0	0	0	0	UK	2006-XX-XX
ERR046832	Walker et al., 2013	Europe	Northern_Europe	LIN-1	EAI3-IND	susceptible	0	0	0	0	0	0	0	0	0	UK	2007-XX-XX
ERR046855	Walker et al., 2013	Europe	Northern_Europe	LIN-1	EAI5	MDR	1	0	1	1	0	0	0	0	3	UK	2007-XX-XX
ERR158605	Casali et al., 2014	Europe	Northern_Europe	LIN-2	Beijing	susceptible	0	0	0	0	0	0	0	0	0	UK	2011-XX-XX
ERR158607	Casali et al., 2014	Europe	Northern_Europe	LIN-2	Beijing	XDR	1	1	1	0	0	0	1	1	5	UK	2011-XX-XX
ERR158608	Casali et al., 2014	Europe	Northern_Europe	LIN-2	Beijing	XDR	1	1	1	1	0	0	1	1	6	UK	2011-XX-XX
ERR047003	Walker et al., 2013	Europe	Northern_Europe	LIN-2	Beijing	susceptible	0	0	0	0	0	0	0	0	0	UK	2007-XX-XX
ERR025839	Walker et al., 2013	Europe	Northern_Europe	LIN-2	Beijing	susceptible	0	0	0	0	0	0	0	0	0	UK	2008-XX-XX
ERR046863	Walker et al., 2013	Europe	Northern_Europe	LIN-3	CAS1-Delhi	susceptible	0	0	0	0	0	0	0	0	0	UK	2008-XX-XX
ERR038265	Walker et al., 2013	Europe	Northern_Europe	LIN-3	CAS1-Kili	susceptible	0	0	0	0	0	0	0	0	0	UK	2007-XX-XX
ERR046969	Walker et al., 2013	Europe	Northern_Europe	LIN-3	CAS1-Kili	susceptible	0	0	0	0	0	0	0	0	0	UK	2010-XX-XX
ERR046847	Walker et al., 2013	Europe	Northern_Europe	LIN-3	CAS1-Kili	susceptible	0	0	0	0	0	0	0	0	0	UK	2007-XX-XX
ERR046729	Walker et al., 2013	Europe	Northern_Europe	LIN-3	CAS1-Kili	susceptible	0	0	0	0	0	0	0	0	0	UK	2004-XX-XX
ERR046734	Walker et al., 2013	Europe	Northern_Europe	LIN-4	X2	susceptible	0	0	0	0	0	0	0	0	0	UK	2006-XX-XX
ERR158599	Casali et al., 2014	Europe	Northern_Europe	LIN-4	UNKNOWN	susceptible	0	0	0	0	0	0	0	0	0	UK	2011-XX-XX
ERR046864	Walker et al., 2013	Europe	Northern_Europe	LIN-4	UNKNOWN	susceptible	0	0	0	0	0	0	0	0	0	UK	2006-XX-XX
ERR072046	Walker et al., 2013	Europe	Northern_Europe	LIN-4	T5	susceptible	0	0	0	0	0	0	0	0	0	UK	2009-XX-XX
ERR046929	Walker et al., 2013	Europe	Northern_Europe	LIN-4	T1	susceptible	0	0	0	0	0	0	0	0	0	UK	2009-XX-XX
ERR046933	Walker et al., 2013	Europe	Northern_Europe	LIN-5	AFRI_2	monoDR	0	0	1	0	0	0	0	0	1	UK	2007-XX-XX
ERR046918	Walker et al., 2013	Europe	Northern_Europe	LIN-5	AFRI_2	susceptible	0	0	0	0	0	0	0	0	0	UK	2007-XX-XX
ERR046749	Walker et al., 2013	Europe	Northern_Europe	LIN-B	BOV_2	susceptible	0	0	0	0	0	0	0	0	0	UK	2008-XX-XX
ERR046954	Walker et al., 2013	Europe	Northern_Europe	LIN-B	BOV_2	susceptible	0	0	0	0	0	0	0	0	0	UK	2005-XX-XX
ERR046989	Walker et al., 2013	Europe	Northern_Europe	LIN-B	BOV_2	susceptible	0	0	0	0	0	0	0	0	0	UK	2005-XX-XX
ERR046961	Walker et al., 2013	Europe	Northern_Europe	LIN-B	BOV_2	susceptible	0	0	0	0	0	0	0	0	0	UK	2010-XX-XX
ERR046748	Walker et al., 2013	Europe	Northern_Europe	LIN-B	BOV_2	susceptible	0	0	0	0	0	0	0	0	0	UK	2005-XX-XX
ERR234224	Comas et al., 2013	North_America	Northern_America	LIN-1	EAI2-Manilla	susceptible	0	0	0	0	0	0	0	0	0	USA	20XX-XX-XX
ERR234235	Comas et al., 2013	North_America	Northern_America	LIN-1	EAI3-IND	susceptible	0	0	0	0	0	0	0	0	0	USA	20XX-XX-XX
ERR234237	Comas et al., 2013	North_America	Northern_America	LIN-1	EAI3-IND	susceptible	0	0	0	0	0	0	0	0	0	USA	20XX-XX-XX
ERR234236	Comas et al., 2013	North_America	Northern_America	LIN-1	EAI5	susceptible	0	0	0	0	0	0	0	0	0	USA	20XX-XX-XX
ERR234262	Comas et al., 2013	North_America	Northern_America	LIN-1	EAI2-Manilla	susceptible	0	0	0	0	0	0	0	0	0	USA	20XX-XX-XX
ERR234256	Comas et al., 2013	North_America	Northern_America	LIN-2	Beijing	monoDR	1	0	0	0	0	0	0	0	1	USA	20XX-XX-XX
ERR234250	Comas et al., 2013	North_America	Northern_America	LIN-2	Beijing	susceptible	0	0	0	0	0	0	0	0	0	USA	20XX-XX-XX
ERR234270	Comas et al., 2013	North_America	Northern_America	LIN-2	Beijing	susceptible	0	0	0	0	0	0	0	0	0	USA	20XX-XX-XX
ERR234246	Comas et al., 2013	North_America	Northern_America	LIN-2	Beijing	susceptible	0	0	0	0	0	0	0	0	0	USA	20XX-XX-XX
ERR234213	Comas et al., 2013	North_America	Northern_America	LIN-2	Beijing	susceptible	0	0	0	0	0	0	0	0	0	USA	20XX-XX-XX
ERR234234	Comas et al., 2013	North_America	Northern_America	LIN-3	CAS1-Delhi	susceptible	0	0	0	0	0	0	0	0	0	USA	20XX-XX-XX
ERR234232	Comas et al., 2013	North_America	Northern_America	LIN-3	CAS,CAS1-Delhi	susceptible	0	0	0	0	0	0	0	0	0	USA	20XX-XX-XX
ERR234233	Comas et al., 2013	North_America	Northern_America	LIN-3	CAS1-Delhi	susceptible	0	0	0	0	0	0	0	0	0	USA	20XX-XX-XX
SRR026446	Comas et al., 2013	North_America	Northern_America	LIN-4	X3	susceptible	0	0	0	0	0	0	0	0	0	USA	20XX-XX-XX
ERR234267	Comas et al., 2013	North_America	Northern_America	LIN-4	LAM4	susceptible	0	0	0	0	0	0	0	0	0	USA	20XX-XX-XX
ERR234258	Comas et al., 2013	North_America	Northern_America	LIN-4	T1	susceptible	0	0	0	0	0	0	0	0	0	USA	20XX-XX-XX
ERR234265	Comas et al., 2013	North_America	Northern_America	LIN-4	T1	susceptible	0	0	0	0	0	0	0	0	0	USA	20XX-XX-XX
ERR234251	Comas et al., 2013	North_America	Northern_America	LIN-4	LAM9	susceptible	0	0	0	0	0	0	0	0	0	USA	20XX-XX-XX
ERR553098	Merker et al., 2015	Asia	Central_Asia	LIN-2	Beijing	preXDR	1	1	1	1	1	1	0	1	7	Uzbekistan	2004-XX-XX
ERR552358	Merker et al., 2015	Asia	Central_Asia	LIN-2	Beijing	MDR	1	1	1	1	0	0	0	0	4	Uzbekistan	2005-XX-XX
ERR551822	Merker et al., 2015	Asia	Central_Asia	LIN-2	Beijing	MDR	1	1	1	1	0	0	0	0	4	Uzbekistan	2005-XX-XX
ERR552580	Merker et al., 2015	Asia	Central_Asia	LIN-2	Beijing	preXDR	1	1	1	1	1	0	0	1	6	Uzbekistan	2004-XX-XX
ERR552939	Merker et al., 2015	Asia	Central_Asia	LIN-2	Beijing	MDR	1	1	1	1	0	0	0	0	4	Uzbekistan	2005-XX-XX
ERR234207	Comas et al., 2013	Asia	Southeastern_Asia	LIN-1	ZERO	susceptible	0	0	0	0	0	0	0	0	0	Vietnam	20XX-XX-XX
ERR234241	Comas et al., 2013	Asia	Southeastern_Asia	LIN-1	EAI4-VNM	monoDR	0	1	0	0	0	0	0	0	1	Vietnam	20XX-XX-XX
ERR234193	Comas et al., 2013	Asia	Southeastern_Asia	LIN-2	Beijing	susceptible	0	0	0	0	0	0	0	0	0	Vietnam	20XX-XX-XX
ERR553277	Merker et al., 2015	Asia	Southeastern_Asia	LIN-2	Beijing	monoDR	0	1	0	0	0	0	0	0	1	Vietnam	2001-XX-XX
ERR234210	Comas et al., 2013	Asia	Southeastern_Asia	LIN-2	Beijing	susceptible	0	0	0	0	0	0	0	0	0	Vietnam	20XX-XX-XX
ERR552912	Merker et al., 2015	Asia	Southeastern_Asia	LIN-2	Beijing	susceptible	0	0	0	0	0	0	0	0	0	Vietnam	2005-XX-XX
ERR234208	Comas et al., 2013	Asia	Southeastern_Asia	LIN-2	Beijing	susceptible	0	0	0	0	0	0	0	0	0	Vietnam	20XX-XX-XX
ERR234180	Comas et al., 2013	Asia	Southeastern_Asia	LIN-4	T1	susceptible	0	0	0	0	0	0	0	0	0	Vietnam	20XX-XX-XX
ERR234243	Comas et al., 2013	Asia	Southeastern_Asia	LIN-4	H3	susceptible	0	0	0	0	0	0	0	0	0	Vietnam	20XX-XX-XX
ERR234152	Comas et al., 2013	Asia	Southeastern_Asia	LIN-4	T1	susceptible	0	0	0	0	0	0	0	0	0	Vietnam	20XX-XX-XX
ERR234244	Comas et al., 2013	Asia	Southeastern_Asia	LIN-4	H3	susceptible	0	0	0	0	0	0	0	0	0	Vietnam	20XX-XX-XX
ERR234170	Comas et al., 2013	Asia	Southeastern_Asia	LIN-4	H1	susceptible	0	0	0	0	0	0	0	0	0	Vietnam	20XX-XX-XX
ERR550957	Merker et al., 2015	Africa	Eastern_Africa	LIN-2	Beijing	susceptible	0	0	0	0	0	0	0	0	0	Zimbabwe	2010-XX-XX

## Sheet: Appendix_2B_spn_primerdesign_sa
Sample	Sample_name	Public_name	Lane_id	Study_name	Selection_random	Continent	Country	Region	City	Facility_where_collected	Submitting_institution	Month	Year	Gender	Age_years	Age_months	Age_days	Clinical_manifestation	Source	HIV_status	Underlying_conditions	Phenotypic_serotype_method	Phenotypic_serotype	Sequence_Type	aroE	gdh	gki	recP	spi	xpt	ddl	AST_method_Penicillin	Penicillin	AST_method_Amoxicillin	Amoxicillin	AST_method_Cefotaxime	Cefotaxime	AST_method_Ceftriaxone	Ceftriaxone	AST_method_Cefuroxime	Cefuroxime	AST_method_Meropenem	Meropenem	AST_method_Erythromycin	Erythromycin	AST_method_Clindamycin	Clindamycin	AST_method_COT	COT
2245STDY5699151	1461_00	1461_00	12291_5#35	ACTIVE_BACTERIAL_CORE_SURVEILLANCE	Y	NORTH AMERICA	UNITED STATES	NEW YORK			CDC	JUL	1999		78			BACTEREMIA	BLOOD			QUELLUNG	3		7	15	2	10	6	1	22	BROTH DILUTION	<=0.03	BROTH DILUTION	<=0.03	BROTH DILUTION	0.06			BROTH DILUTION	0.12	BROTH DILUTION	<=0.06	BROTH DILUTION	0.12	BROTH DILUTION	0.12	BROTH DILUTION	0.25
2245STDY5562250	1568_99	1568_99	11822_1#2	ACTIVE_BACTERIAL_CORE_SURVEILLANCE	Y	NORTH AMERICA	UNITED STATES	TENNESSEE			CDC	SEP	1998		1			BACTEREMIA	BLOOD			QUELLUNG	3		7	15	2	10	6	1	22
2245STDY5699172	2009206428	2009206428	12291_5#55	ACTIVE_BACTERIAL_CORE_SURVEILLANCE	Y	NORTH AMERICA	UNITED STATES	MINNESOTA			CDC	JAN	2009		40				BLOOD			QUELLUNG	3		7	15	2	10	6	1	22	BROTH DILUTION	0.03	BROTH DILUTION	0.03	BROTH DILUTION	0.06	BROTH DILUTION	0.5	BROTH DILUTION	0.5	BROTH DILUTION	0.06	BROTH DILUTION	0.06	BROTH DILUTION	0.06	BROTH DILUTION	0.12
2245STDY5699174	2009210961	2009210961	12291_5#57	ACTIVE_BACTERIAL_CORE_SURVEILLANCE	Y	NORTH AMERICA	UNITED STATES	GEORGIA			CDC	APR	2009		55				BLOOD			QUELLUNG	3		7	15	2	10	6	1	22	BROTH DILUTION	0.03	BROTH DILUTION	0.03	BROTH DILUTION	0.06	BROTH DILUTION	0.5	BROTH DILUTION	0.5	BROTH DILUTION	0.06	BROTH DILUTION	0.06	BROTH DILUTION	0.03	BROTH DILUTION	0.12
2245STDY5699196	2009211244	2009211244	12291_5#79	ACTIVE_BACTERIAL_CORE_SURVEILLANCE	Y	NORTH AMERICA	UNITED STATES	TENNESSEE			CDC	JAN	2009		61				BLOOD			QUELLUNG	3		7	15	2	10	6	1	22	BROTH DILUTION	0.03	BROTH DILUTION	0.03	BROTH DILUTION	0.06	BROTH DILUTION	0.5	BROTH DILUTION	0.5	BROTH DILUTION	0.06	BROTH DILUTION	0.06	BROTH DILUTION	0.06	BROTH DILUTION	0.25
2245STDY5609028	2009211969	2009211969	11511_8#36	ACTIVE_BACTERIAL_CORE_SURVEILLANCE	Y	NORTH AMERICA	UNITED STATES	GEORGIA			CDC	APR	2009		0			PNEUMONIA	BLOOD			QUELLUNG	3		7	15	2	10	6	1	22	BROTH DILUTION	<=0.03	BROTH DILUTION	<=0.03	BROTH DILUTION	<=0.06	BROTH DILUTION	<=0.5	BROTH DILUTION	<=0.5	BROTH DILUTION	<=0.06	BROTH DILUTION	0.06	BROTH DILUTION	<=0.03	BROTH DILUTION	<=0.12
2245STDY5609078	2009212708	2009212708	11679_1#39	ACTIVE_BACTERIAL_CORE_SURVEILLANCE	Y	NORTH AMERICA	UNITED STATES	MARYLAND			CDC	JAN	2009		0			MENINGITIS	BLOOD			QUELLUNG	3		7	15	2	10	6	1	22	BROTH DILUTION	<=0.03	BROTH DILUTION	<=0.03	BROTH DILUTION	<=0.06	BROTH DILUTION	<=0.5	BROTH DILUTION	<=0.5	BROTH DILUTION	<=0.06	BROTH DILUTION	0.06	BROTH DILUTION	0.06	BROTH DILUTION	<=0.12
2245STDY5699205	2009212786	2009212786	12291_5#88	ACTIVE_BACTERIAL_CORE_SURVEILLANCE	Y	NORTH AMERICA	UNITED STATES	NEW YORK			CDC	FEB	2009		5				OTHER			QUELLUNG	3		7	15	2	10	6	1	22	BROTH DILUTION	0.03	BROTH DILUTION	0.03	BROTH DILUTION	0.06	BROTH DILUTION	0.5	BROTH DILUTION	0.5	BROTH DILUTION	0.06	BROTH DILUTION	0.06	BROTH DILUTION	0.06	BROTH DILUTION	0.25
2245STDY5699209	2009212847	2009212847	12299_1#2	ACTIVE_BACTERIAL_CORE_SURVEILLANCE	Y	NORTH AMERICA	UNITED STATES	OREGON			CDC	MAR	2009		59				BLOOD			QUELLUNG	3		7	15	2	10	6	1	22	BROTH DILUTION	0.03	BROTH DILUTION	0.03	BROTH DILUTION	0.06	BROTH DILUTION	0.5	BROTH DILUTION	0.5	BROTH DILUTION	0.06	BROTH DILUTION	0.06	BROTH DILUTION	0.06	BROTH DILUTION	0.25
2245STDY5699223	2009215685	2009215685	12299_1#16	ACTIVE_BACTERIAL_CORE_SURVEILLANCE	Y	NORTH AMERICA	UNITED STATES	NEW MEXICO			CDC	MAR	2009		45				BLOOD			QUELLUNG	3		7	15	2	10	6	1	22	BROTH DILUTION	0.03	BROTH DILUTION	0.03	BROTH DILUTION	0.06	BROTH DILUTION	0.5	BROTH DILUTION	0.5	BROTH DILUTION	0.06	BROTH DILUTION	0.06	BROTH DILUTION	0.03	BROTH DILUTION	0.25
2245STDY5609157	2009216680	2009216680	11657_8#32	ACTIVE_BACTERIAL_CORE_SURVEILLANCE	Y	NORTH AMERICA	UNITED STATES	CALIFORNIA			CDC	APR	2009		1			PNEUMONIA	BLOOD			QUELLUNG	3		7	15	2	10	6	1	22	BROTH DILUTION	<=0.03	BROTH DILUTION	<=0.03	BROTH DILUTION	<=0.06	BROTH DILUTION	<=0.5	BROTH DILUTION	<=0.5	BROTH DILUTION	<=0.06	BROTH DILUTION	0.06	BROTH DILUTION	0.06	BROTH DILUTION	0.25
2245STDY5819431	2009218258	2009218258	13414_1#10	ACTIVE_BACTERIAL_CORE_SURVEILLANCE	Y	NORTH AMERICA	UNITED STATES	COLORADO			CDC	MAY	2009		28				BLOOD			QUELLUNG	3		26	1	15	14	9	16	19	BROTH DILUTION	0.03	BROTH DILUTION	0.03	BROTH DILUTION	0.06	BROTH DILUTION	0.5	BROTH DILUTION	0.5	BROTH DILUTION	0.06	BROTH DILUTION	0.06	BROTH DILUTION	0.12	BROTH DILUTION	0.25
2245STDY5819435	2009218318	2009218318	13414_1#14	ACTIVE_BACTERIAL_CORE_SURVEILLANCE	Y	NORTH AMERICA	UNITED STATES	CONNECTICUT			CDC	APR	2009		52				BLOOD			QUELLUNG	3		7	15	2	10	6	1	22	BROTH DILUTION	0.03	BROTH DILUTION	0.03	BROTH DILUTION	0.06	BROTH DILUTION	0.5	BROTH DILUTION	0.5	BROTH DILUTION	0.06	BROTH DILUTION	0.06	BROTH DILUTION	0.03	BROTH DILUTION	0.25
2245STDY5819440	2009218367	2009218367	13414_1#19	ACTIVE_BACTERIAL_CORE_SURVEILLANCE	Y	NORTH AMERICA	UNITED STATES	TENNESSEE			CDC	MAY	2009		50				BLOOD			QUELLUNG	3		7	15	2	10	6	1	22	BROTH DILUTION	0.06	BROTH DILUTION	0.03	BROTH DILUTION	0.25	BROTH DILUTION	0.5	BROTH DILUTION	0.5	BROTH DILUTION	0.06	BROTH DILUTION	32	BROTH DILUTION	2	BROTH DILUTION	0.12
2245STDY5819442	2009218379	2009218379	13414_1#21	ACTIVE_BACTERIAL_CORE_SURVEILLANCE	Y	NORTH AMERICA	UNITED STATES	TENNESSEE			CDC	MAY	2009		5				BLOOD			QUELLUNG	3		7	15	2	10	6	1	22	BROTH DILUTION	0.03	BROTH DILUTION	0.03	BROTH DILUTION	0.06	BROTH DILUTION	0.5	BROTH DILUTION	0.5	BROTH DILUTION	0.06	BROTH DILUTION	0.06	BROTH DILUTION	0.06	BROTH DILUTION	0.25
2245STDY5819451	2009220011	2009220011	13414_1#30	ACTIVE_BACTERIAL_CORE_SURVEILLANCE	Y	NORTH AMERICA	UNITED STATES	NEW YORK			CDC	AUG	2009		57				BLOOD			QUELLUNG	3		7	15	2	10	6	1	22	BROTH DILUTION	0.03	BROTH DILUTION	0.03	BROTH DILUTION	0.06	BROTH DILUTION	0.5	BROTH DILUTION	0.5	BROTH DILUTION	0.06	BROTH DILUTION	0.03	BROTH DILUTION	0.03	BROTH DILUTION	0.5
2245STDY5699105	2010210051	2010210051	12291_4#80	ACTIVE_BACTERIAL_CORE_SURVEILLANCE	Y	NORTH AMERICA	UNITED STATES	MINNESOTA			CDC	DEC	2009		0				BLOOD			QUELLUNG	3		7	15	2	10	6	1	641	BROTH DILUTION	0.03	BROTH DILUTION	0.03	BROTH DILUTION	0.06	BROTH DILUTION	0.5	BROTH DILUTION	0.5	BROTH DILUTION	0.06	BROTH DILUTION	0.06	BROTH DILUTION	0.06	BROTH DILUTION	0.12
2245STDY5699281	2010216285	2010216285	12299_1#72	ACTIVE_BACTERIAL_CORE_SURVEILLANCE	Y	NORTH AMERICA	UNITED STATES	CONNECTICUT			CDC	NOV	2009		5				BLOOD			QUELLUNG	3		7	15	2	10	6	1	22	BROTH DILUTION	0.03	BROTH DILUTION	0.03	BROTH DILUTION	0.06	BROTH DILUTION	0.5	BROTH DILUTION	0.5	BROTH DILUTION	0.06	BROTH DILUTION	0.06	BROTH DILUTION	0.03	BROTH DILUTION	0.25
2245STDY5819658	2012209214	2012209214	13414_3#45	ACTIVE_BACTERIAL_CORE_SURVEILLANCE	Y	NORTH AMERICA	UNITED STATES	GEORGIA			CDC	JAN	2012		78				BLOOD			QUELLUNG	3		1	1	4	1	18	58	17	BROTH DILUTION	0.03	BROTH DILUTION	0.03	BROTH DILUTION	0.06	BROTH DILUTION	0.03	BROTH DILUTION	0.5	BROTH DILUTION	0.06	BROTH DILUTION	0.06	BROTH DILUTION	0.03	BROTH DILUTION	0.12
2245STDY5819659	2012210259	2012210259	13710_2#28	ACTIVE_BACTERIAL_CORE_SURVEILLANCE	Y	NORTH AMERICA	UNITED STATES	GEORGIA			CDC	JAN	2012		47				BLOOD			QUELLUNG	3		7	15	2	10	6	1	22	BROTH DILUTION	0.03	BROTH DILUTION	0.03	BROTH DILUTION	0.06	BROTH DILUTION	0.03	BROTH DILUTION	0.5	BROTH DILUTION	0.06	BROTH DILUTION	0.06	BROTH DILUTION	0.06	BROTH DILUTION	0.25
2245STDY5819683	2012215453	2012215453	13414_3#70	ACTIVE_BACTERIAL_CORE_SURVEILLANCE	Y	NORTH AMERICA	UNITED STATES	GEORGIA			CDC	APR	2012		78				BLOOD			QUELLUNG	3		7	15	2	10	6	1	22	BROTH DILUTION	0.03	BROTH DILUTION	0.03	BROTH DILUTION	0.06	BROTH DILUTION	0.03	BROTH DILUTION	0.5	BROTH DILUTION	0.06	BROTH DILUTION	0.06	BROTH DILUTION	0.06	BROTH DILUTION	0.12
2245STDY5819472	2012215624	2012215624	13710_1#61	ACTIVE_BACTERIAL_CORE_SURVEILLANCE	Y	NORTH AMERICA	UNITED STATES	MINNESOTA			CDC	FEB	2012		1				BLOOD			QUELLUNG	3		7	15	2	10	6	1	22	BROTH DILUTION	0.03	BROTH DILUTION	0.03	BROTH DILUTION	0.06	BROTH DILUTION	0.03	BROTH DILUTION	0.5	BROTH DILUTION	0.06	BROTH DILUTION	0.06	BROTH DILUTION	0.06	BROTH DILUTION	0.25
2245STDY5819698	2012215821	2012215821	13414_3#85	ACTIVE_BACTERIAL_CORE_SURVEILLANCE	Y	NORTH AMERICA	UNITED STATES	TENNESSEE			CDC	FEB	2012		64				BLOOD			QUELLUNG	3		7	15	2	10	6	1	22	BROTH DILUTION	0.06	BROTH DILUTION	0.06	BROTH DILUTION	0.5	BROTH DILUTION	0.25	BROTH DILUTION	0.5	BROTH DILUTION	0.06	BROTH DILUTION	32	BROTH DILUTION	2	BROTH DILUTION	0.25
2245STDY5819700	2012216057	2012216057	13710_2#50	ACTIVE_BACTERIAL_CORE_SURVEILLANCE	Y	NORTH AMERICA	UNITED STATES	NEW YORK			CDC	APR	2012		82				BLOOD			QUELLUNG	3		7	15	2	10	6	1	22	BROTH DILUTION	0.03	BROTH DILUTION	0.03	BROTH DILUTION	0.06	BROTH DILUTION	0.03	BROTH DILUTION	0.5	BROTH DILUTION	0.06	BROTH DILUTION	0.03	BROTH DILUTION	0.03	BROTH DILUTION	0.25
2245STDY5819615	2012217987	2012217987	13710_2#18	ACTIVE_BACTERIAL_CORE_SURVEILLANCE	Y	NORTH AMERICA	UNITED STATES	NEW MEXICO			CDC	MAR	2012		3				BLOOD			QUELLUNG	3		7	15	2	10	6	1	22	BROTH DILUTION	0.03	BROTH DILUTION	0.03	BROTH DILUTION	0.06	BROTH DILUTION	0.03	BROTH DILUTION	0.5	BROTH DILUTION	0.06	BROTH DILUTION	0.06	BROTH DILUTION	0.06	BROTH DILUTION	0.25
2245STDY5819728	2012220662	2012220662	13710_1#8	ACTIVE_BACTERIAL_CORE_SURVEILLANCE	Y	NORTH AMERICA	UNITED STATES	COLORADO			CDC	MAY	2012		97				BLOOD			QUELLUNG	3		7	15	352	10	6	1	22	BROTH DILUTION	0.03	BROTH DILUTION	0.03	BROTH DILUTION	0.06	BROTH DILUTION	0.03	BROTH DILUTION	0.5	BROTH DILUTION	0.06	BROTH DILUTION	0.03	BROTH DILUTION	0.03	BROTH DILUTION	0.25
2245STDY5819733	2012221577	2012221577	13710_1#11	ACTIVE_BACTERIAL_CORE_SURVEILLANCE	Y	NORTH AMERICA	UNITED STATES	CONNECTICUT			CDC	MAY	2012		54				BLOOD			QUELLUNG	3		7	15	2	10	6	1	22	BROTH DILUTION	0.03	BROTH DILUTION	0.03	BROTH DILUTION	0.06	BROTH DILUTION	0.03	BROTH DILUTION	0.5	BROTH DILUTION	0.06	BROTH DILUTION	1	BROTH DILUTION	0.25	BROTH DILUTION	0.25
2245STDY5819738	2012222486	2012222486	13710_1#14	ACTIVE_BACTERIAL_CORE_SURVEILLANCE	Y	NORTH AMERICA	UNITED STATES	NEW YORK			CDC		2012		63				BLOOD			QUELLUNG	3		7	15	2	10	6	1	22	BROTH DILUTION	0.03	BROTH DILUTION	0.03	BROTH DILUTION	0.06	BROTH DILUTION	0.03	BROTH DILUTION	0.5	BROTH DILUTION	0.06	BROTH DILUTION	0.03	BROTH DILUTION	0.03	BROTH DILUTION	0.25
2245STDY5819557	2012223303	2012223303	13414_2#40	ACTIVE_BACTERIAL_CORE_SURVEILLANCE	Y	NORTH AMERICA	UNITED STATES	TENNESSEE			CDC	FEB	2012		0				BLOOD			QUELLUNG	3		7	15	2	10	6	1	22	BROTH DILUTION	0.03	BROTH DILUTION	0.03	BROTH DILUTION	0.06	BROTH DILUTION	0.03	BROTH DILUTION	0.5	BROTH DILUTION	0.06	BROTH DILUTION	0.03	BROTH DILUTION	0.03	BROTH DILUTION	0.25
2245STDY5819484	2012224883	2012224883	13414_1#63	ACTIVE_BACTERIAL_CORE_SURVEILLANCE	Y	NORTH AMERICA	UNITED STATES	MINNESOTA			CDC	JUL	2012		1				BLOOD			QUELLUNG	3		26	1	15	14	9	16	19	BROTH DILUTION	0.03	BROTH DILUTION	0.03	BROTH DILUTION	0.06	BROTH DILUTION	0.03	BROTH DILUTION	0.5	BROTH DILUTION	0.06	BROTH DILUTION	0.06	BROTH DILUTION	0.06	BROTH DILUTION	0.25
2245STDY5819745	2012225296	2012225296	13353_7#36	ACTIVE_BACTERIAL_CORE_SURVEILLANCE	Y	NORTH AMERICA	UNITED STATES	CALIFORNIA			CDC	JUL	2012		49				BLOOD			QUELLUNG	3		7	15	2	10	6	1	22	BROTH DILUTION	0.03	BROTH DILUTION	0.03	BROTH DILUTION	0.06	BROTH DILUTION	0.03	BROTH DILUTION	0.5	BROTH DILUTION	0.06	BROTH DILUTION	0.03	BROTH DILUTION	0.03	BROTH DILUTION	0.25
2245STDY5819742	2013202396	2013202396	13353_7#33	ACTIVE_BACTERIAL_CORE_SURVEILLANCE	Y	NORTH AMERICA	UNITED STATES	GEORGIA			CDC	OCT	2012		79				BLOOD			QUELLUNG	3		7	15	2	10	6	1	22	BROTH DILUTION	0.03	BROTH DILUTION	0.03	BROTH DILUTION	0.06	BROTH DILUTION	0.03	BROTH DILUTION	0.5	BROTH DILUTION	0.06	BROTH DILUTION	0.03	BROTH DILUTION	0.06	BROTH DILUTION	0.12
2245STDY5819770	2013205799	2013205799	13710_1#29	ACTIVE_BACTERIAL_CORE_SURVEILLANCE	Y	NORTH AMERICA	UNITED STATES	NEW YORK			CDC	OCT	2012		73				BLOOD			QUELLUNG	3		7	15	2	10	6	1	22	BROTH DILUTION	0.03	BROTH DILUTION	0.03	BROTH DILUTION	0.06	BROTH DILUTION	0.03	BROTH DILUTION	0.5	BROTH DILUTION	0.06	BROTH DILUTION	0.03	BROTH DILUTION	0.03	BROTH DILUTION	0.25
2245STDY5819752	2013206215	2013206215	13710_1#21	ACTIVE_BACTERIAL_CORE_SURVEILLANCE	Y	NORTH AMERICA	UNITED STATES	MARYLAND			CDC	OCT	2012		55				BLOOD			QUELLUNG	3		7	15	2	10	6	1	22	BROTH DILUTION	0.03	BROTH DILUTION	0.03	BROTH DILUTION	0.06	BROTH DILUTION	0.03	BROTH DILUTION	0.5	BROTH DILUTION	0.06	BROTH DILUTION	0.03	BROTH DILUTION	0.03	BROTH DILUTION	0.12
2245STDY5819755	2013207647	2013207647	13353_7#46	ACTIVE_BACTERIAL_CORE_SURVEILLANCE	Y	NORTH AMERICA	UNITED STATES	GEORGIA			CDC	NOV	2012		65				BLOOD			QUELLUNG	3		7	15	2	10	6	1	22	BROTH DILUTION	0.03	BROTH DILUTION	0.03	BROTH DILUTION	0.06	BROTH DILUTION	0.03	BROTH DILUTION	0.5	BROTH DILUTION	0.06	BROTH DILUTION	0.03	BROTH DILUTION	0.03	BROTH DILUTION	0.12
2245STDY5819636	2013209090	2013209090	13414_3#23	ACTIVE_BACTERIAL_CORE_SURVEILLANCE	Y	NORTH AMERICA	UNITED STATES	TENNESSEE			CDC	OCT	2012		3				PLEURAL FLUID			QUELLUNG	3		7	15	2	10	6	1	22	BROTH DILUTION	0.03	BROTH DILUTION	0.03	BROTH DILUTION	0.06	BROTH DILUTION	0.03	BROTH DILUTION	0.5	BROTH DILUTION	0.06	BROTH DILUTION	0.03	BROTH DILUTION	0.06	BROTH DILUTION	0.12
2245STDY5819809	2013213407	2013213407	13710_2#59	ACTIVE_BACTERIAL_CORE_SURVEILLANCE	Y	NORTH AMERICA	UNITED STATES	NEW MEXICO			CDC	DEC	2012		60				BLOOD			QUELLUNG	3		7	15	2	10	6	1	22	BROTH DILUTION	0.03	BROTH DILUTION	0.03	BROTH DILUTION	0.06	BROTH DILUTION	0.03	BROTH DILUTION	0.5	BROTH DILUTION	0.06	BROTH DILUTION	0.03	BROTH DILUTION	0.03	BROTH DILUTION	0.25
2245STDY5562636	2989_99	2989_99	11791_1#5	ACTIVE_BACTERIAL_CORE_SURVEILLANCE	Y	NORTH AMERICA	UNITED STATES	MARYLAND			CDC	OCT	1998		42			BACTEREMIA	BLOOD			QUELLUNG	3		7	15	2	10	6	1	22	BROTH DILUTION	<=0.03	BROTH DILUTION	<=0.03	BROTH DILUTION	0.06			BROTH DILUTION	0.12	BROTH DILUTION	<=0.06	BROTH DILUTION	<=0.06	BROTH DILUTION	<=0.06	BROTH DILUTION	<=0.12
2245STDY5608895	3049_03	3049_03	11679_1#1	ACTIVE_BACTERIAL_CORE_SURVEILLANCE	Y	NORTH AMERICA	UNITED STATES	MINNESOTA			CDC	FEB	1999		3			BACTEREMIA	BLOOD			QUELLUNG	3		7	15	2	10	6	1	22	BROTH DILUTION	<=0.03	BROTH DILUTION	<=0.03	BROTH DILUTION	<=0.06			BROTH DILUTION	<=0.12	BROTH DILUTION	<=0.06	BROTH DILUTION	<=0.06	BROTH DILUTION	<=0.06	BROTH DILUTION	0.25
2245STDY5608897	4754_99	4754_99	11658_8#1	ACTIVE_BACTERIAL_CORE_SURVEILLANCE	Y	NORTH AMERICA	UNITED STATES	GEORGIA			CDC	APR	1999		58			PNEUMONIA	BLOOD			QUELLUNG	3		7	15	2	10	6	1	22	BROTH DILUTION	<0.03	BROTH DILUTION	<0.03	BROTH DILUTION	0.06			BROTH DILUTION	0.12	BROTH DILUTION	<0.06	BROTH DILUTION	0.12	BROTH DILUTION	0.12	BROTH DILUTION	0.25
2245STDY5469417	5197798_3494906_2099	5197798_3494906_2099	9716_7#19	KARONGA HOUSEHOLD STUDY	Y	AFRICA	MALAWI	NORTHERN	KARONGA	KARONGA PREVENTION SERVICE	MALAWI LIVERPOOL WELLCOME TRUST	OCT	2009	F	10			CARRIAGE	NASOPHARYNGEAL SWAB			QUELLUNG	3		8	38	351	5	6	92	6
2245STDY5469354	5394208_3550795_2729	5394208_3550795_2729	9789_5#49	KARONGA HOUSEHOLD STUDY	Y	AFRICA	MALAWI	NORTHERN	KARONGA	KARONGA PREVENTION SERVICE	MALAWI LIVERPOOL WELLCOME TRUST	NOV	2009	F	5			CARRIAGE	NASOPHARYNGEAL SWAB			QUELLUNG	3		12	11	2	6	6	22	14
2245STDY5469438	5480690_3323335_643	5480690_3323335_643	9716_7#39	KARONGA HOUSEHOLD STUDY	Y	AFRICA	MALAWI	NORTHERN	KARONGA	KARONGA PREVENTION SERVICE	MALAWI LIVERPOOL WELLCOME TRUST	APR	2009	F	2			CARRIAGE	NASOPHARYNGEAL SWAB			QUELLUNG	3		12	11	2	6	6	22	14
2245STDY5469188	5547834_3368326_922	5547834_3368326_922	9789_3#76	KARONGA HOUSEHOLD STUDY	Y	AFRICA	MALAWI	NORTHERN	KARONGA	KARONGA PREVENTION SERVICE	MALAWI LIVERPOOL WELLCOME TRUST	MAY	2009	F		4		CARRIAGE	NASOPHARYNGEAL SWAB			QUELLUNG	3		2	5	36	12	6	20	269
2245STDY5469169	5550266_3323297_645	5550266_3323297_645	9789_3#57	KARONGA HOUSEHOLD STUDY	Y	AFRICA	MALAWI	NORTHERN	KARONGA	KARONGA PREVENTION SERVICE	MALAWI LIVERPOOL WELLCOME TRUST	APR	2009	F		1		CARRIAGE	NASOPHARYNGEAL SWAB	N		QUELLUNG	3		12	11	2	6	6	22	14
2245STDY5562607	5754_00	5754_00	11822_1#95	ACTIVE_BACTERIAL_CORE_SURVEILLANCE	Y	NORTH AMERICA	UNITED STATES	MARYLAND			CDC	DEC	1999		0			BACTEREMIA	BLOOD			QUELLUNG	3		7	15	2	10	6	1	22	BROTH DILUTION	0.03	BROTH DILUTION	0.03	BROTH DILUTION	0.06			BROTH DILUTION	<=0.12	BROTH DILUTION	0.06	BROTH DILUTION	0.12	BROTH DILUTION	0.06	BROTH DILUTION	0.12
2245STDY5562241	6314_02	6314_02	11657_8#61	ACTIVE_BACTERIAL_CORE_SURVEILLANCE	Y	NORTH AMERICA	UNITED STATES	GEORGIA			CDC	SEP	2002		38			PNEUMONIA	BLOOD			QUELLUNG	3		1	5	4	5	5	27	8
2245STDY5486217	7541_06	7541_06	9950_1#29	ACTIVE_BACTERIAL_CORE_SURVEILLANCE	Y	NORTH AMERICA	UNITED STATES	GEORGIA			CDC	MAY	2006		65			BACTEREMIA	BLOOD			QUELLUNG	3		7	15	2	10	6	1	22
2245STDY5486272	8871_04	8871_04	9950_1#84	ACTIVE_BACTERIAL_CORE_SURVEILLANCE	Y	NORTH AMERICA	UNITED STATES	MARYLAND			CDC	APR	2004		63			BACTEREMIA	BLOOD			QUELLUNG	3		7	15	2	10	6	1	22
2245STDY5486206	A66_1	A66_1	9950_1#18			NORTH AMERICA	UNITED STATES	NEW YORK		ROCKEFELLER UNIVERSITY (INSTITUTE)	EMORY UNIVERSITY							OTITIS MEDIA	MIDDLE EAR FLUID				3		13	9	15	14	10	16	19
2245STDY7144693	14112	GPS_AR_14112	24820_2#315			LATIN AMERICA	ARGENTINA		CORDOBA		ANLIS		2010	M		2		MENINGITIS	CEREBROSPINAL FLUID			QUELLUNG	3		7	15	2	10	6	1	22	BROTH DILUTION	0.03					BROTH DILUTION	0.015					BROTH DILUTION	0.06			BROTH DILUTION	0.25
2245STDY7144755	15114	GPS_AR_15114	24861_1#20			LATIN AMERICA	ARGENTINA		SANTA FE		ANLIS		2011	M	2			PNEUMONIA	PLEURAL FLUID			QUELLUNG	3		7	15	2	10	6	1	22	BROTH DILUTION	0.03					BROTH DILUTION	0.015					BROTH DILUTION	0.12			BROTH DILUTION	0.25
2245STDY7144813	15393	GPS_AR_15393	24861_1#77			LATIN AMERICA	ARGENTINA		CABA		ANLIS		2011	F			1	SEPSIS	BLOOD			QUELLUNG	3		7	15	2	10	6	1	22	BROTH DILUTION	0.015					BROTH DILUTION	0.015					BROTH DILUTION	0.03			BROTH DILUTION	0.25
2245STDY7144851	16088	GPS_AR_16088	24861_1#115			LATIN AMERICA	ARGENTINA		CORDOBA		ANLIS		2012	F	1			PNEUMONIA	BLOOD			QUELLUNG	3		7	15	2	10	6	1	22	BROTH DILUTION	0.015					BROTH DILUTION	0.015					BROTH DILUTION	0.12			BROTH DILUTION	0.5
2245STDY7144901	16354	GPS_AR_16354	24861_1#164			LATIN AMERICA	ARGENTINA		BUENOS AIRES		ANLIS		2012	M		8		OTHER	BLOOD			QUELLUNG	3		7	15	2	10	6	1	22	BROTH DILUTION	0.03					BROTH DILUTION	0.015					BROTH DILUTION	0.06			BROTH DILUTION	0.25
2245STDY7144927	16435	GPS_AR_16435	24861_1#189			LATIN AMERICA	ARGENTINA		CORDOBA		ANLIS		2012	F	4			OTHER	BLOOD			QUELLUNG	3		7	15	2	10	6	1	22	BROTH DILUTION	0.015					BROTH DILUTION	0.008					BROTH DILUTION	0.25			BROTH DILUTION	0.25
2245STDY7144942	17075	GPS_AR_17075	24861_1#204			LATIN AMERICA	ARGENTINA		CABA		ANLIS		2013	F	3			MENINGITIS	CEREBROSPINAL FLUID			QUELLUNG	3		7	15	2	10	6	1	22	BROTH DILUTION	0.015					BROTH DILUTION	0.008					BROTH DILUTION	0.12			BROTH DILUTION	0.5
2245STDY7144952	17154	GPS_AR_17154	24861_1#214			LATIN AMERICA	ARGENTINA		BUENOS AIRES		ANLIS		2013	F	4			SEPSIS	BLOOD			QUELLUNG	3		7	15	2	10	6	1	22	BROTH DILUTION	0.015					BROTH DILUTION	0.015					BROTH DILUTION	0.12			BROTH DILUTION	0.25
2245STDY7144958	17183	GPS_AR_17183	24861_1#219			LATIN AMERICA	ARGENTINA		BUENOS AIRES		ANLIS		2013	F	3			PNEUMONIA	PLEURAL FLUID			QUELLUNG	3		2	32	9	47	6	21	17	BROTH DILUTION	0.03					BROTH DILUTION	0.015					BROTH DILUTION	0.12			BROTH DILUTION	0.25
2245STDY7144959	17203	GPS_AR_17203	24861_1#220			LATIN AMERICA	ARGENTINA		JUJUY		ANLIS		2013	M	1			PNEUMONIA	PLEURAL FLUID			QUELLUNG	3		7	15	2	10	6	1	22	BROTH DILUTION	0.06					BROTH DILUTION	0.03					BROTH DILUTION	0.12			BROTH DILUTION	0.25
2245STDY7144962	17213	GPS_AR_17213	24861_1#223			LATIN AMERICA	ARGENTINA		LA PAMPA		ANLIS		2013	M		10		PNEUMONIA	BLOOD			QUELLUNG	3		7	15	2	10	6	1	22	BROTH DILUTION	0.015					BROTH DILUTION	0.015					BROTH DILUTION	0.06			BROTH DILUTION	0.25
2245STDY7144970	17300	GPS_AR_17300	24861_1#231			LATIN AMERICA	ARGENTINA		CABA		ANLIS		2013	F	1			PNEUMONIA	BLOOD			QUELLUNG	3		7	15	2	10	6	1	22	BROTH DILUTION	0.015					BROTH DILUTION	0.015					BROTH DILUTION	0.25			BROTH DILUTION	0.25
2245STDY6530900	0038_10	GPS_BR_0038_10	21242_2#133	ROUTINE SURVEILLANCE	Y	LATIN AMERICA	BRAZIL	SANTA CATARINA	FLORIANOPOLIS	STATE PUBLIC HEALTY LABORATORY	INSTITUTE ADOLFO LUTZ (IAL)	JAN	2009	F	4			MENINGITIS	CEREBROSPINAL FLUID			QUELLUNG	3		7	15	2	10	6	1	22	DISC DIFFUSION	30					DISC DIFFUSION	30					DISC DIFFUSION	30	DISC DIFFUSION	30	DISC DIFFUSION	>=19
2245STDY6487845	0056_08	GPS_BR_0056_08	21127_1#163	ROUTINE SURVEILLANCE	Y	LATIN AMERICA	BRAZIL	PARA	BELEM	PUBLIC HOSPITAL	INSTITUTE ADOLFO LUTZ (IAL)	JAN	2008	F		4		PNEUMONIA	BLOOD			QUELLUNG	3		7	15	2	10	6	1	22	DISC DIFFUSION	30					DISC DIFFUSION	30					DISC DIFFUSION	30	DISC DIFFUSION	30	DISC DIFFUSION	>=19
2245STDY6530806	0070_09	GPS_BR_0070_09	21127_2#111	ROUTINE SURVEILLANCE	Y	LATIN AMERICA	BRAZIL	SAO PAULO	S PAULO	PRIVATE HOSPITAL	INSTITUTE ADOLFO LUTZ (IAL)	FEB	2009	F	55			MENINGITIS	CEREBROSPINAL FLUID			QUELLUNG	3		26	9	15	14	9	16	19	DISC DIFFUSION	30					DISC DIFFUSION	30					DISC DIFFUSION	30	DISC DIFFUSION	30	DISC DIFFUSION	>=19
2245STDY6487855	0143_08	GPS_BR_0143_08	21127_1#173	ROUTINE SURVEILLANCE	Y	LATIN AMERICA	BRAZIL	SAO PAULO	S PAULO	PUBLIC HOSPITAL	INSTITUTE ADOLFO LUTZ (IAL)	FEB	2008	M	76			PNEUMONIA	BLOOD			QUELLUNG	3		7	15	2	10	6	1	22	DISC DIFFUSION	30					DISC DIFFUSION	30					DISC DIFFUSION	30	DISC DIFFUSION	30	DISC DIFFUSION	>=19
2245STDY6655064	0149_13	GPS_BR_0149_13	21999_8#18	ROUTINE SURVEILLANCE	Y	LATIN AMERICA	BRAZIL	BAHIA	SALVADOR	STATE PUBLIC HEALTY LABORATORY	INSTITUTE ADOLFO LUTZ (IAL)	FEB	2013			1		MENINGITIS	BLOOD			QUELLUNG	3		7	15	2	10	6	1	22	DISC DIFFUSION	30					DISC DIFFUSION	30					DISC DIFFUSION	30	DISC DIFFUSION	30	DISC DIFFUSION	>=19
2245STDY6530909	0213_12	GPS_BR_0213_12	21485_4#4	ROUTINE SURVEILLANCE	Y	LATIN AMERICA	BRAZIL	SAO PAULO	S PAULO	PRIVATE HOSPITAL	INSTITUTE ADOLFO LUTZ (IAL)	MAR	2012	F	4			PNEUMONIA	PLEURAL FLUID			QUELLUNG	3		2	32	9	47	6	21	17	DISC DIFFUSION	30					DISC DIFFUSION	30					DISC DIFFUSION	30	DISC DIFFUSION	30	DISC DIFFUSION	>=19
2245STDY6487866	0234_08	GPS_BR_0234_08	21127_1#184	ROUTINE SURVEILLANCE	Y	LATIN AMERICA	BRAZIL	SAO PAULO	CAMPINAS	IAL REGIONAL LABORATORY	INSTITUTE ADOLFO LUTZ (IAL)	APR	2008	F	33			MENINGITIS	CEREBROSPINAL FLUID			QUELLUNG	3		7	15	2	10	6	1	22	DISC DIFFUSION	30					DISC DIFFUSION	30					DISC DIFFUSION	30	DISC DIFFUSION	30	DISC DIFFUSION	>=19
2245STDY6655073	0251_13	GPS_BR_0251_13	21999_8#27	ROUTINE SURVEILLANCE	Y	LATIN AMERICA	BRAZIL	PARANA	CASCAVEL	STATE PUBLIC HEALTY LABORATORY	INSTITUTE ADOLFO LUTZ (IAL)	APR	2013	F	29			MENINGITIS	CEREBROSPINAL FLUID			QUELLUNG	3		7	15	2	10	6	1	22	DISC DIFFUSION	30					DISC DIFFUSION	30					DISC DIFFUSION	30	DISC DIFFUSION	30	DISC DIFFUSION	>=19
2245STDY6530916	0261_12	GPS_BR_0261_12	21242_2#147	ROUTINE SURVEILLANCE	Y	LATIN AMERICA	BRAZIL	BAHIA	SALVADOR	STATE PUBLIC HEALTY LABORATORY	INSTITUTE ADOLFO LUTZ (IAL)	APR	2012	F	3			MENINGITIS	CEREBROSPINAL FLUID			QUELLUNG	3		2	32	9	47	6	21	17	DISC DIFFUSION	30					DISC DIFFUSION	30					DISC DIFFUSION	30	DISC DIFFUSION	30	DISC DIFFUSION	>=19
2245STDY6655074	0263_13	GPS_BR_0263_13	21999_8#28	ROUTINE SURVEILLANCE	Y	LATIN AMERICA	BRAZIL	SAO PAULO	S PAULO	PRIVATE HOSPITAL	INSTITUTE ADOLFO LUTZ (IAL)	APR	2013	F	1			BACTEREMIA	BLOOD			QUELLUNG	3		2	32	9	47	6	21	699	DISC DIFFUSION	30					DISC DIFFUSION	30					DISC DIFFUSION	30	DISC DIFFUSION	30	DISC DIFFUSION	>=19
2245STDY7145235	0265_08	GPS_BR_0265_08_R1	24775_1#131	ROUTINE SURVEILLANCE	Y	LATIN AMERICA	BRAZIL	SAO PAULO	CAMPINAS	IAL REGIONAL LABORATORY	INSTITUTE ADOLFO LUTZ (IAL)	MAY	2008	F	36			PNEUMONIA	BLOOD			QUELLUNG	3		7	15	2	10	6	1	22	DISC DIFFUSION	30					DISC DIFFUSION	30					DISC DIFFUSION	30	DISC DIFFUSION	30	DISC DIFFUSION	>=19
2245STDY7145264	0293_12	GPS_BR_0293_12_R1	24775_1#159	ROUTINE SURVEILLANCE	Y	LATIN AMERICA	BRAZIL	SAO PAULO	S PAULO	PRIVATE HOSPITAL	INSTITUTE ADOLFO LUTZ (IAL)	APR	2012	M	1			BACTEREMIA	BLOOD			QUELLUNG	3	180	2	8	2	4	6	1	1	DISC DIFFUSION	30					DISC DIFFUSION	30					DISC DIFFUSION	30	DISC DIFFUSION	30	DISC DIFFUSION	>=19
2245STDY6530827	0320_09	GPS_BR_0320_09	21127_2#132	ROUTINE SURVEILLANCE	Y	LATIN AMERICA	BRAZIL	CEARA	FORTALEZA	STATE PUBLIC HEALTY LABORATORY	INSTITUTE ADOLFO LUTZ (IAL)	MAY	2009	F	50			MENINGITIS	CEREBROSPINAL FLUID			QUELLUNG	3		7	15	2	10	6	1	22	DISC DIFFUSION	30					DISC DIFFUSION	30					DISC DIFFUSION	30	DISC DIFFUSION	30	DISC DIFFUSION	>=19
2245STDY6655082	0322_13	GPS_BR_0322_13	21999_8#36	ROUTINE SURVEILLANCE	Y	LATIN AMERICA	BRAZIL	SAO PAULO	S PAULO	PRIVATE HOSPITAL	INSTITUTE ADOLFO LUTZ (IAL)	APR	2013	F		9		BACTEREMIA	BLOOD			QUELLUNG	3	458	2	32	9	47	6	21	17	DISC DIFFUSION	30					DISC DIFFUSION	30					DISC DIFFUSION	30	DISC DIFFUSION	30	DISC DIFFUSION	>=19
2245STDY6487878	0323_08	GPS_BR_0323_08	21127_2#7	ROUTINE SURVEILLANCE	Y	LATIN AMERICA	BRAZIL	SAO PAULO	CAMPINAS	IAL REGIONAL LABORATORY	INSTITUTE ADOLFO LUTZ (IAL)	JUN	2008	M	31			BACTEREMIA	BLOOD			QUELLUNG	3		7	15	2	10	6	1	22	DISC DIFFUSION	30					DISC DIFFUSION	30					DISC DIFFUSION	30	DISC DIFFUSION	30	DISC DIFFUSION	>=19
2245STDY6530828	0325_09	GPS_BR_0325_09	21127_2#133	ROUTINE SURVEILLANCE	Y	LATIN AMERICA	BRAZIL	SAO PAULO	CAMPINAS	IAL REGIONAL LABORATORY	INSTITUTE ADOLFO LUTZ (IAL)	MAY	2009	M	67			MENINGITIS	CEREBROSPINAL FLUID			QUELLUNG	3		8	10	2	16	1	26	1	DISC DIFFUSION	30					DISC DIFFUSION	30					DISC DIFFUSION	30	DISC DIFFUSION	30	DISC DIFFUSION	>=19
2245STDY7145253	0325_09	GPS_BR_0325_09_R1	24775_1#148	ROUTINE SURVEILLANCE	Y	LATIN AMERICA	BRAZIL	SAO PAULO	CAMPINAS	IAL REGIONAL LABORATORY	INSTITUTE ADOLFO LUTZ (IAL)	MAY	2009	M	67			MENINGITIS	CEREBROSPINAL FLUID			QUELLUNG	3		8	8	19	16	6	1	68	DISC DIFFUSION	30					DISC DIFFUSION	30					DISC DIFFUSION	30	DISC DIFFUSION	30	DISC DIFFUSION	>=19
2245STDY6655087	0379_13	GPS_BR_0379_13	21999_8#41	ROUTINE SURVEILLANCE	Y	LATIN AMERICA	BRAZIL	SAO PAULO	S PAULO	PRIVATE HOSPITAL	INSTITUTE ADOLFO LUTZ (IAL)	MAY	2013	M	3			PNEUMONIA	BLOOD			QUELLUNG	3		7	15	2	10	6	1	22	DISC DIFFUSION	30					DISC DIFFUSION	30					DISC DIFFUSION	30	DISC DIFFUSION	30	DISC DIFFUSION	>=19
2245STDY6654961	0422_12	GPS_BR_0422_12	21999_7#99	ROUTINE SURVEILLANCE	Y	LATIN AMERICA	BRAZIL	PARANA	CURITIBA	STATE PUBLIC HEALTY LABORATORY	INSTITUTE ADOLFO LUTZ (IAL)	MAY	2012	F	31			MENINGITIS	CEREBROSPINAL FLUID			QUELLUNG	3		7	15	2	10	6	1	22	DISC DIFFUSION	30					DISC DIFFUSION	30					DISC DIFFUSION	30	DISC DIFFUSION	30	DISC DIFFUSION	>=19
2245STDY6487893	0426_08	GPS_BR_0426_08	21127_2#22	ROUTINE SURVEILLANCE	Y	LATIN AMERICA	BRAZIL	SAO PAULO	BEBEDOURO	IAL REGIONAL LABORATORY	INSTITUTE ADOLFO LUTZ (IAL)	JUL	2008	F		3		MENINGITIS	CEREBROSPINAL FLUID			QUELLUNG	3		7	15	2	10	6	1	22	DISC DIFFUSION	30					DISC DIFFUSION	30					DISC DIFFUSION	30	DISC DIFFUSION	30	DISC DIFFUSION	>=19
2245STDY6655093	0429_13	GPS_BR_0429_13	21999_8#47	ROUTINE SURVEILLANCE	Y	LATIN AMERICA	BRAZIL	PARANA	FOZ DO IGUACU	STATE PUBLIC HEALTY LABORATORY	INSTITUTE ADOLFO LUTZ (IAL)	MAY	2013	M		8		BACTEREMIA	BLOOD			QUELLUNG	3		7	15	2	10	6	1	22	DISC DIFFUSION	30					DISC DIFFUSION	30					DISC DIFFUSION	30	DISC DIFFUSION	30	DISC DIFFUSION	>=19
2245STDY6487896	0449_08	GPS_BR_0449_08	21127_2#25	ROUTINE SURVEILLANCE	Y	LATIN AMERICA	BRAZIL	SAO PAULO	S PAULO	PUBLIC HOSPITAL	INSTITUTE ADOLFO LUTZ (IAL)	JUL	2008	M	16			BACTEREMIA	BLOOD			QUELLUNG	3		7	15	2	10	6	1	22	DISC DIFFUSION	30					DISC DIFFUSION	30					DISC DIFFUSION	30	DISC DIFFUSION	30	DISC DIFFUSION	>=19
2245STDY6530850	0455_09	GPS_BR_0455_09	21127_2#154	ROUTINE SURVEILLANCE	Y	LATIN AMERICA	BRAZIL	MINAS GERAIS	UBERLANDIA	PUBLIC HOSPITAL	INSTITUTE ADOLFO LUTZ (IAL)	JUL	2009	F	65			MENINGITIS	BLOOD			QUELLUNG	3		7	15	2	10	6	1	22	DISC DIFFUSION	30					DISC DIFFUSION	30					DISC DIFFUSION	30	DISC DIFFUSION	30	DISC DIFFUSION	>=19
2245STDY7145242	0472_08	GPS_BR_0472_08_R1	24775_1#138	ROUTINE SURVEILLANCE	Y	LATIN AMERICA	BRAZIL	SAO PAULO	CAMPINAS	IAL REGIONAL LABORATORY	INSTITUTE ADOLFO LUTZ (IAL)	JUL	2008	F	14			MENINGITIS	CEREBROSPINAL FLUID			QUELLUNG	3		7	15	2	10	6	1	22	DISC DIFFUSION	30					DISC DIFFUSION	30					DISC DIFFUSION	30	DISC DIFFUSION	30	DISC DIFFUSION	>=19
2245STDY6530856	0501_09	GPS_BR_0501_09	21127_2#160	ROUTINE SURVEILLANCE	Y	LATIN AMERICA	BRAZIL	BAHIA	SALVADOR	STATE PUBLIC HEALTY LABORATORY	INSTITUTE ADOLFO LUTZ (IAL)	JUL	2009	M	3			MENINGITIS	CEREBROSPINAL FLUID			QUELLUNG	3		7	15	2	10	6	1	22	DISC DIFFUSION	30					DISC DIFFUSION	30					DISC DIFFUSION	30	DISC DIFFUSION	30	DISC DIFFUSION	>=19
2245STDY6655112	0552_13	GPS_BR_0552_13	21999_8#66	ROUTINE SURVEILLANCE	Y	LATIN AMERICA	BRAZIL	SAO PAULO	CAMPINAS	IAL REGIONAL LABORATORY	INSTITUTE ADOLFO LUTZ (IAL)	JUN	2013	M	3			MENINGITIS	BLOOD			QUELLUNG	3		7	15	2	10	6	1	22	DISC DIFFUSION	30					DISC DIFFUSION	30					DISC DIFFUSION	30	DISC DIFFUSION	30	DISC DIFFUSION	>=19
2245STDY6530738	0555_08	GPS_BR_0555_08	21127_2#43	ROUTINE SURVEILLANCE	Y	LATIN AMERICA	BRAZIL	SAO PAULO	AMPARO	IAL REGIONAL LABORATORY	INSTITUTE ADOLFO LUTZ (IAL)	AUG	2008	F	56			MENINGITIS	CEREBROSPINAL FLUID			QUELLUNG	3		13	9	15	14	10	16	1	DISC DIFFUSION	30					DISC DIFFUSION	30					DISC DIFFUSION	30	DISC DIFFUSION	30	DISC DIFFUSION	17
2245STDY6654977	0563_12	GPS_BR_0563_12	21999_7#115	ROUTINE SURVEILLANCE	Y	LATIN AMERICA	BRAZIL	SAO PAULO	S PAULO	PUBLIC HOSPITAL	INSTITUTE ADOLFO LUTZ (IAL)	JUN	2012	F		3		MENINGITIS	CEREBROSPINAL FLUID			QUELLUNG	3	458	2	32	9	47	6	21	699	DISC DIFFUSION	30					DISC DIFFUSION	30					DISC DIFFUSION	30	DISC DIFFUSION	30	DISC DIFFUSION	>=19
2245STDY6655121	0629_13	GPS_BR_0629_13	21999_8#74	ROUTINE SURVEILLANCE	Y	LATIN AMERICA	BRAZIL	SAO PAULO	S PAULO	PUBLIC HOSPITAL	INSTITUTE ADOLFO LUTZ (IAL)	JUL	2013	F	1			BACTEREMIA	BLOOD			QUELLUNG	3	180	7	15	2	10	6	1	22	DISC DIFFUSION	30					DISC DIFFUSION	30					DISC DIFFUSION	30	DISC DIFFUSION	30	DISC DIFFUSION	>=19
2245STDY6530760	0712_08	GPS_BR_0712_08	21127_2#65	ROUTINE SURVEILLANCE	Y	LATIN AMERICA	BRAZIL	SAO PAULO	SAO JOSE DOS CAMPOS	PUBLIC HOSPITAL	INSTITUTE ADOLFO LUTZ (IAL)	SEP	2008	F	1			MENINGITIS	BLOOD			QUELLUNG	3		8	10	2	16	1	26	1	DISC DIFFUSION	30					DISC DIFFUSION	30					DISC DIFFUSION	30	DISC DIFFUSION	30	DISC DIFFUSION	<=15
2245STDY7145250	0712_08	GPS_BR_0712_08_R1	24775_1#145	ROUTINE SURVEILLANCE	Y	LATIN AMERICA	BRAZIL	SAO PAULO	SAO JOSE DOS CAMPOS	PUBLIC HOSPITAL	INSTITUTE ADOLFO LUTZ (IAL)	SEP	2008	F	1			MENINGITIS	BLOOD			QUELLUNG	3		2	13	2	4	9	4	1	DISC DIFFUSION	30					DISC DIFFUSION	30					DISC DIFFUSION	30	DISC DIFFUSION	30	DISC DIFFUSION	<=15
2245STDY6655000	0718_12	GPS_BR_0718_12	21999_7#138	ROUTINE SURVEILLANCE	Y	LATIN AMERICA	BRAZIL	SAO PAULO	S PAULO	PRIVATE HOSPITAL	INSTITUTE ADOLFO LUTZ (IAL)	JUL	2012	F		11		PNEUMONIA	PLEURAL FLUID			QUELLUNG	3	458	2	32	9	47	6	21	17	DISC DIFFUSION	30					DISC DIFFUSION	30					DISC DIFFUSION	30	DISC DIFFUSION	30	DISC DIFFUSION	>=19
2245STDY6655132	0752_13	GPS_BR_0752_13	21999_8#85	ROUTINE SURVEILLANCE	Y	LATIN AMERICA	BRAZIL	MINAS GERAIS	BELO HORIZONTE	STATE PUBLIC HEALTY LABORATORY	INSTITUTE ADOLFO LUTZ (IAL)	AUG	2013	M	49			MENINGITIS	CEREBROSPINAL FLUID			QUELLUNG	3		7	15	2	10	6	1	22	DISC DIFFUSION	30					DISC DIFFUSION	30					DISC DIFFUSION	30	DISC DIFFUSION	30	DISC DIFFUSION	>=19
2245STDY6530772	0775_08	GPS_BR_0775_08	21127_2#77	ROUTINE SURVEILLANCE	Y	LATIN AMERICA	BRAZIL	SAO PAULO	S PAULO	PUBLIC HOSPITAL	INSTITUTE ADOLFO LUTZ (IAL)	SEP	2008	F	4			BACTEREMIA	BLOOD			QUELLUNG	3		2	32	9	47	6	21	17	DISC DIFFUSION	30					DISC DIFFUSION	30					DISC DIFFUSION	30	DISC DIFFUSION	30	DISC DIFFUSION	>=19
2245STDY6530776	0787_08	GPS_BR_0787_08	21127_2#81	ROUTINE SURVEILLANCE	Y	LATIN AMERICA	BRAZIL	AMAZONAS	MANAUS	STATE PUBLIC HEALTY LABORATORY	INSTITUTE ADOLFO LUTZ (IAL)	OCT	2008	M	33			MENINGITIS	CEREBROSPINAL FLUID			QUELLUNG	3		7	15	2	10	6	1	22	DISC DIFFUSION	30					DISC DIFFUSION	30					DISC DIFFUSION	30	DISC DIFFUSION	30	DISC DIFFUSION	>=19
2245STDY6655005	0793_12	GPS_BR_0793_12	21999_7#143	ROUTINE SURVEILLANCE	Y	LATIN AMERICA	BRAZIL	MINAS GERAIS	BETIM	STATE PUBLIC HEALTY LABORATORY	INSTITUTE ADOLFO LUTZ (IAL)	AUG	2012	M	32			MENINGITIS	CEREBROSPINAL FLUID			QUELLUNG	3		7	15	2	10	6	1	22	DISC DIFFUSION	30					DISC DIFFUSION	30					DISC DIFFUSION	30	DISC DIFFUSION	30	DISC DIFFUSION	>=19
2245STDY6530782	0830_08	GPS_BR_0830_08	21127_2#87	ROUTINE SURVEILLANCE	Y	LATIN AMERICA	BRAZIL	BAHIA	SALVADOR	STATE PUBLIC HEALTY LABORATORY	INSTITUTE ADOLFO LUTZ (IAL)	OCT	2008	F	15			MENINGITIS	CEREBROSPINAL FLUID			QUELLUNG	3		13	9	15	14	10	16	1	DISC DIFFUSION	30					DISC DIFFUSION	30					DISC DIFFUSION	30	DISC DIFFUSION	30	DISC DIFFUSION	>=19
2245STDY6655021	0974_12	GPS_BR_0974_12	21999_7#159	ROUTINE SURVEILLANCE	Y	LATIN AMERICA	BRAZIL	SAO PAULO	S JOSE R PRETO	IAL REGIONAL LABORATORY	INSTITUTE ADOLFO LUTZ (IAL)	SEP	2012	M	14			MENINGITIS	CEREBROSPINAL FLUID			QUELLUNG	3		7	15	2	10	6	1	22	DISC DIFFUSION	30					DISC DIFFUSION	30					DISC DIFFUSION	30	DISC DIFFUSION	30	DISC DIFFUSION	>=19
2245STDY6655026	1041_12	GPS_BR_1041_12	21999_7#164	ROUTINE SURVEILLANCE	Y	LATIN AMERICA	BRAZIL	SAO PAULO	CAMPINAS	IAL REGIONAL LABORATORY	INSTITUTE ADOLFO LUTZ (IAL)	OCT	2012	F	79			PNEUMONIA	BLOOD			QUELLUNG	3		2	5	1	11	16	3	14	DISC DIFFUSION	30					DISC DIFFUSION	30					DISC DIFFUSION	30	DISC DIFFUSION	30	DISC DIFFUSION	>=19
2245STDY7145271	1041_12	GPS_BR_1041_12_R1	24775_1#166	ROUTINE SURVEILLANCE	Y	LATIN AMERICA	BRAZIL	SAO PAULO	CAMPINAS	IAL REGIONAL LABORATORY	INSTITUTE ADOLFO LUTZ (IAL)	OCT	2012	F	79			PNEUMONIA	BLOOD			QUELLUNG	3		10	43	41	18	15	49	6	DISC DIFFUSION	30					DISC DIFFUSION	30					DISC DIFFUSION	30	DISC DIFFUSION	30	DISC DIFFUSION	>=19
2245STDY6655164	1053_13	GPS_BR_1053_13	21999_8#116	ROUTINE SURVEILLANCE	Y	LATIN AMERICA	BRAZIL	SAO PAULO	RIBEIRAO PRETO	IAL REGIONAL LABORATORY	INSTITUTE ADOLFO LUTZ (IAL)	OCT	2013	M	15			MENINGITIS	BLOOD			QUELLUNG	3		2	32	9	47	6	21	17	DISC DIFFUSION	30					DISC DIFFUSION	30					DISC DIFFUSION	30	DISC DIFFUSION	30	DISC DIFFUSION	>=19
2245STDY6655167	1079_13	GPS_BR_1079_13	21999_8#119	ROUTINE SURVEILLANCE	Y	LATIN AMERICA	BRAZIL	SAO PAULO	RIBEIRAO PRETO	IAL REGIONAL LABORATORY	INSTITUTE ADOLFO LUTZ (IAL)	OCT	2013	F	3			PNEUMONIA	PLEURAL FLUID			QUELLUNG	3		7	15	2	10	6	1	22	DISC DIFFUSION	30					DISC DIFFUSION	30					DISC DIFFUSION	30	DISC DIFFUSION	30	DISC DIFFUSION	>=19
2245STDY6655039	1134_12	GPS_BR_1134_12	21999_7#177	ROUTINE SURVEILLANCE	Y	LATIN AMERICA	BRAZIL	SAO PAULO	S PAULO	PRIVATE HOSPITAL	INSTITUTE ADOLFO LUTZ (IAL)	OCT	2012	F	2			BACTEREMIA	BLOOD			QUELLUNG	3		2	32	9	47	6	21	17	DISC DIFFUSION	30					DISC DIFFUSION	30					DISC DIFFUSION	30	DISC DIFFUSION	30	DISC DIFFUSION	>=19
2245STDY6655052	1300_12	GPS_BR_1300_12	21999_8#7	ROUTINE SURVEILLANCE	Y	LATIN AMERICA	BRAZIL	GOIAS	GOIANIA	STATE PUBLIC HEALTY LABORATORY	INSTITUTE ADOLFO LUTZ (IAL)	DEC	2012	M	65			MENINGITIS	CEREBROSPINAL FLUID			QUELLUNG	3		7	15	2	10	6	1	22	BROTH DILUTION	0.06					BROTH DILUTION	0.125					BROTH DILUTION	>8	DISC DIFFUSION	6	BROTH DILUTION	0.25
2245STDY6487716	27	GPS_BY_027	21127_1#34		Y	EUROPE	BELARUS	MINSK-CITY	MINSK	MINSK CITY CHILDREN'S INFECTIOUS DISEASES HOSPITAL	THE REPUBLICAN RESEARCH AND PRACTICAL CENTER FOR EPIDEMIOLOGY AND MICROBIOLOGY	OCT	2013	F	4			CARRIAGE	NASOPHARYNGEAL SWAB			PCR	3		7	15	2	10	6	1	22	BROTH DILUTION	0.016	BROTH DILUTION	0.016	BROTH DILUTION	0.016	BROTH DILUTION	0.032	BROTH DILUTION	0.032	BROTH DILUTION	0.016	BROTH DILUTION	0.032	BROTH DILUTION	0.032	BROTH DILUTION	0.125
2245STDY6487738	154	GPS_BY_154	21127_1#56		Y	EUROPE	BELARUS	MINSK-CITY	MINSK	MINSK CITY INFECTIOUS DISEASES HOSPITAL	THE REPUBLICAN RESEARCH AND PRACTICAL CENTER FOR EPIDEMIOLOGY AND MICROBIOLOGY	MAY	2014	F	45			MENINGITIS	CEREBROSPINAL FLUID			PCR	3	180	7	15	2	10	6	1	22	BROTH DILUTION	<=0.004	BROTH DILUTION	0.008	BROTH DILUTION	0.008	BROTH DILUTION	0.016	BROTH DILUTION	0.016	BROTH DILUTION	0.016	BROTH DILUTION	0.016	BROTH DILUTION	<=0.016	BROTH DILUTION	0.25
2245STDY6487751	228	GPS_BY_228	21127_1#69		N	EUROPE	BELARUS	MINSK-CITY	MINSK	11TH MINSK CITY CLINICAL HOSPITAL	THE REPUBLICAN RESEARCH AND PRACTICAL CENTER FOR EPIDEMIOLOGY AND MICROBIOLOGY	JUN	2014	M	34			OTITIS MEDIA	EAR SWAB			PCR	3		46	8	2	10	6	1	22	BROTH DILUTION	0.016	BROTH DILUTION	0.016	BROTH DILUTION	0.016	BROTH DILUTION	0.016	BROTH DILUTION	0.016	BROTH DILUTION	0.016	BROTH DILUTION	0.032	BROTH DILUTION	0.032	BROTH DILUTION	0.25
2245STDY6487774	301	GPS_BY_301	21127_1#92		Y	EUROPE	BELARUS	MINSK-CITY	MINSK	MINSK CITY CHILDREN'S INFECTIOUS DISEASES HOSPITAL	THE REPUBLICAN RESEARCH AND PRACTICAL CENTER FOR EPIDEMIOLOGY AND MICROBIOLOGY	JUN	2014	F	2			CARRIAGE	NASOPHARYNGEAL SWAB			PCR	3		46	8	2	10	6	1	22	BROTH DILUTION	0.016	BROTH DILUTION	0.016	BROTH DILUTION	0.008	BROTH DILUTION	0.016	BROTH DILUTION	0.016	BROTH DILUTION	0.008	BROTH DILUTION	0.016	BROTH DILUTION	<=0.016	BROTH DILUTION	0.125
2245STDY6487775	303	GPS_BY_303	21127_1#93		Y	EUROPE	BELARUS	MINSK-CITY	MINSK	3RD MINSK CITY CHILDREN'S HOSPITAL	THE REPUBLICAN RESEARCH AND PRACTICAL CENTER FOR EPIDEMIOLOGY AND MICROBIOLOGY	MAY	2014	M	4			OTITIS MEDIA	EAR SWAB			PCR	3		46	8	2	10	6	1	22	BROTH DILUTION	0.016	BROTH DILUTION	0.016	BROTH DILUTION	0.008	BROTH DILUTION	0.016	BROTH DILUTION	0.016	BROTH DILUTION	0.016	BROTH DILUTION	0.032	BROTH DILUTION	<=0.016	BROTH DILUTION	0.25
2245STDY6487788	354	GPS_BY_354	21127_1#106		Y	EUROPE	BELARUS	MINSK-CITY	MINSK	3RD MINSK CITY CHILDREN'S HOSPITAL	THE REPUBLICAN RESEARCH AND PRACTICAL CENTER FOR EPIDEMIOLOGY AND MICROBIOLOGY	OCT	2014	M		6		OTITIS MEDIA	EAR SWAB			PCR	3		46	8	2	10	6	1	22	BROTH DILUTION	0.016	BROTH DILUTION	0.016	BROTH DILUTION	0.016	BROTH DILUTION	0.016	BROTH DILUTION	0.016	BROTH DILUTION	0.008	BROTH DILUTION	0.032	BROTH DILUTION	<=0.016	BROTH DILUTION	1
2245STDY5868798	PNI0771	GPS_GM_0456	14410_7#23	ROUTINE MICROBIOLOGY	Y	AFRICA	THE GAMBIA	WESTERN REGION	BANJUL	MEDICAL RESEARCH COUNCIL UNIT THE GAMBIA	MRC UNIT THE GAMBIA	MAY	2008	M	35				BLOOD			LATEX AGGLUTINATION	3		7	13	8	6	25	6	8
2245STDY6030845	PNI0769	GPS_GM_0476_R1	15873_3#22	ROUTINE MICROBIOLOGY	Y	AFRICA	THE GAMBIA	WESTERN REGION	BANJUL	MEDICAL RESEARCH COUNCIL UNIT THE GAMBIA	MRC UNIT THE GAMBIA	APR	2008	M	23				BLOOD			LATEX AGGLUTINATION	3		26	9	15	14	9	16	19
2245STDY6020099	PNI0624	GPS_GM_1220	15531_7#38	ROUTINE MICROBIOLOGY	Y	AFRICA	THE GAMBIA	WESTERN REGION	BANJUL	MEDICAL RESEARCH COUNCIL UNIT THE GAMBIA	MRC UNIT THE GAMBIA	NOV	2004						BLOOD				3		26	9	15	14	9	16	19	ETEST	0.023
2245STDY6106759	GPS_HK_01	GPS_HK_01	18090_2#23	383 SUBSET (PRE-CARRIAGE)	Y	ASIA	CHINA	HONG KONG	HONG KONG	LOCAL KINDERGARDENS/ DAYCARE CENTERS	THE UNIVERSITY OF HONG KONG		2000		>2<=5	0	0	CARRIAGE	NASOPHARYNGEAL SWAB			PCR AND QUELLUNG	3		7	15	2	10	6	1	22	ETEST	0.023	ETEST	0.023	ETEST	0.023							DISC DIFFUSION	30
2245STDY6106760	GPS_HK_02	GPS_HK_02	18090_2#24	383 SUBSET (PRE-CARRIAGE)	Y	ASIA	CHINA	HONG KONG	HONG KONG	LOCAL KINDERGARDENS/ DAYCARE CENTERS	THE UNIVERSITY OF HONG KONG		2000		>2<=5	0	0	CARRIAGE	NASOPHARYNGEAL SWAB			PCR AND QUELLUNG	3		7	15	2	10	6	1	22	ETEST	0.023	ETEST	0.032	ETEST	0.023							DISC DIFFUSION	6
2245STDY6106761	GPS_HK_03	GPS_HK_03	18090_2#25	383 SUBSET (PRE-CARRIAGE)	Y	ASIA	CHINA	HONG KONG	HONG KONG	LOCAL KINDERGARDENS/ DAYCARE CENTERS	THE UNIVERSITY OF HONG KONG		2000		>2<=5	0	0	CARRIAGE	NASOPHARYNGEAL SWAB			PCR AND QUELLUNG	3		7	15	40	1	6	1	22	ETEST	0.023	ETEST	0.032	ETEST	0.032							DISC DIFFUSION	30
2245STDY6106762	GPS_HK_04	GPS_HK_04	18090_2#26	383 SUBSET (PRE-CARRIAGE)	Y	ASIA	CHINA	HONG KONG	HONG KONG	LOCAL KINDERGARDENS/ DAYCARE CENTERS	THE UNIVERSITY OF HONG KONG		2000		>2<=5	0	0	CARRIAGE	NASOPHARYNGEAL SWAB			PCR AND QUELLUNG	3		7	15	2	10	6	1	22	ETEST	0.023	ETEST	0.023	ETEST	0.016							DISC DIFFUSION	30
2245STDY6106763	GPS_HK_05	GPS_HK_05	18090_2#27	383 SUBSET (PRE-CARRIAGE)	Y	ASIA	CHINA	HONG KONG	HONG KONG	LOCAL KINDERGARDENS/ DAYCARE CENTERS	THE UNIVERSITY OF HONG KONG		2000		>2<=5	0	0	CARRIAGE	NASOPHARYNGEAL SWAB			PCR AND QUELLUNG	3		7	15	2	10	6	1	22	ETEST	0.016	ETEST	0.032	ETEST	0.023							DISC DIFFUSION	30
2245STDY6106764	GPS_HK_06	GPS_HK_06	18090_2#28	383 SUBSET (PRE-CARRIAGE)	Y	ASIA	CHINA	HONG KONG	HONG KONG	LOCAL KINDERGARDENS/ DAYCARE CENTERS	THE UNIVERSITY OF HONG KONG		2000		>2<=5	0	0	CARRIAGE	NASOPHARYNGEAL SWAB			PCR AND QUELLUNG	3		7	15	2	10	6	1	22	ETEST	0.16	ETEST	0.023	ETEST	0.016							DISC DIFFUSION	30
2245STDY6106765	GPS_HK_07	GPS_HK_07	18090_2#29	383 SUBSET (PRE-CARRIAGE)	Y	ASIA	CHINA	HONG KONG	HONG KONG	LOCAL KINDERGARDENS/ DAYCARE CENTERS	THE UNIVERSITY OF HONG KONG		2000		>2<=5	0	0	CARRIAGE	NASOPHARYNGEAL SWAB			PCR AND QUELLUNG	3		7	15	2	10	6	1	22	ETEST	0.023	ETEST	0.023	ETEST	0.023							DISC DIFFUSION	30
2245STDY6106766	GPS_HK_08	GPS_HK_08	18090_2#30	383 SUBSET (PRE-CARRIAGE)	Y	ASIA	CHINA	HONG KONG	HONG KONG	LOCAL KINDERGARDENS/ DAYCARE CENTERS	THE UNIVERSITY OF HONG KONG		2000		>5<=15	0	0	CARRIAGE	NASOPHARYNGEAL SWAB			PCR AND QUELLUNG	3		7	8	40	1	6	1	22	ETEST	0.023	ETEST	0.023	ETEST	0.023							DISC DIFFUSION	30
2245STDY6106767	GPS_HK_09	GPS_HK_09	18090_2#31	383 SUBSET (PRE-CARRIAGE)	Y	ASIA	CHINA	HONG KONG	HONG KONG	LOCAL KINDERGARDENS/ DAYCARE CENTERS	THE UNIVERSITY OF HONG KONG		2000		>5<=15	0	0	CARRIAGE	NASOPHARYNGEAL SWAB			PCR AND QUELLUNG	3		7	15	2	10	6	1	22	ETEST	0.023	ETEST	0.023	ETEST	0.016							DISC DIFFUSION	6
2245STDY6106768	GPS_HK_10	GPS_HK_10	18090_2#32	383 SUBSET (PRE-CARRIAGE)	Y	ASIA	CHINA	HONG KONG	HONG KONG	LOCAL KINDERGARDENS/ DAYCARE CENTERS	THE UNIVERSITY OF HONG KONG		2000		>5<=15	0	0	CARRIAGE	NASOPHARYNGEAL SWAB			PCR AND QUELLUNG	3		7	15	2	10	6	1	22	ETEST	0.016	ETEST	0.023	ETEST	0.023							DISC DIFFUSION	6
2245STDY6106769	GPS_HK_11	GPS_HK_11	18090_2#33	383 SUBSET (PRE-CARRIAGE)	Y	ASIA	CHINA	HONG KONG	HONG KONG	LOCAL KINDERGARDENS/ DAYCARE CENTERS	THE UNIVERSITY OF HONG KONG		2000		>5<=15	0	0	CARRIAGE	NASOPHARYNGEAL SWAB			PCR AND QUELLUNG	3		7	15	2	10	6	1	22	ETEST	0.012	ETEST	0.016	ETEST	0.016							DISC DIFFUSION	30
2245STDY6106770	GPS_HK_12	GPS_HK_12	18090_2#34	383 SUBSET (PRE-CARRIAGE)	Y	ASIA	CHINA	HONG KONG	HONG KONG	LOCAL KINDERGARDENS/ DAYCARE CENTERS	THE UNIVERSITY OF HONG KONG		2000		>5<=15	0	0	CARRIAGE	NASOPHARYNGEAL SWAB			PCR AND QUELLUNG	3		7	15	2	10	6	1	22	ETEST	0.023	ETEST	0.016	ETEST	0.016							DISC DIFFUSION	30
2245STDY6106894	GPS_HK_160	GPS_HK_160	18090_2#156	265 SUBSET (PRE-IPD)	Y	ASIA	CHINA	HONG KONG	HONG KONG	HOSPITAL B	THE UNIVERSITY OF HONG KONG		2001		<=2	0	0	UNSPECIFIED IPD	OTHER			PCR AND QUELLUNG	3		7	15	2	10	6	1	22	ETEST	0.032	ETEST	0.023	ETEST	0.032							DISC DIFFUSION	30
2245STDY6178806	GPS_HK_239	GPS_HK_239	19341_2#105	265 SUBSET (PRE-IPD)	Y	ASIA	CHINA	HONG KONG	HONG KONG	HOSPITAL E	THE UNIVERSITY OF HONG KONG		2000		>65	0	0	UNSPECIFIED IPD	OTHER			PCR AND QUELLUNG	3		7	15	2	10	6	1	22	ETEST	0.016	ETEST	0.016	ETEST	0.016							DISC DIFFUSION	6
2245STDY6178811	GPS_HK_244	GPS_HK_244	19341_2#109	265 SUBSET (PRE-IPD)	Y	ASIA	CHINA	HONG KONG	HONG KONG	HOSPITAL B	THE UNIVERSITY OF HONG KONG		2001		>5	0	0	UNSPECIFIED IPD	OTHER			PCR AND QUELLUNG	3		324	15	40	1	6	1	22	ETEST	0.012	ETEST	0.023	ETEST	0.023							DISC DIFFUSION	30
2245STDY6178812	GPS_HK_245	GPS_HK_245	19341_2#110	265 SUBSET (PRE-IPD)	Y	ASIA	CHINA	HONG KONG	HONG KONG	HOSPITAL B	THE UNIVERSITY OF HONG KONG		2001		>65	0	0	UNSPECIFIED IPD	OTHER			PCR AND QUELLUNG	3		7	15	40	1	6	1	22	ETEST	0.016	ETEST	0.023	ETEST	0.016							DISC DIFFUSION	30
2245STDY6178818	GPS_HK_251	GPS_HK_251	19341_2#116	265 SUBSET (PRE-IPD)	Y	ASIA	CHINA	HONG KONG	HONG KONG	HOSPITAL A	THE UNIVERSITY OF HONG KONG		2001		>65	0	0	UNSPECIFIED IPD	OTHER			PCR AND QUELLUNG	3		7	15	2	10	6	1	22	ETEST	0.012	ETEST	0.016	ETEST	0.016							DISC DIFFUSION	30
2245STDY6178820	GPS_HK_253	GPS_HK_253	19341_2#118	265 SUBSET (PRE-IPD)	Y	ASIA	CHINA	HONG KONG	HONG KONG	HOSPITAL E	THE UNIVERSITY OF HONG KONG		1998		>65	0	0	UNSPECIFIED IPD	OTHER			PCR AND QUELLUNG	3		7	15	40	1	6	1	22	ETEST	0.016	ETEST	0.023	ETEST	0.023							DISC DIFFUSION	30
2245STDY6178822	GPS_HK_255	GPS_HK_255	19341_2#120	265 SUBSET (PRE-IPD)	Y	ASIA	CHINA	HONG KONG	HONG KONG	HOSPITAL E	THE UNIVERSITY OF HONG KONG		1997		>65	0	0	UNSPECIFIED IPD	OTHER			PCR AND QUELLUNG	3		7	15	40	1	6	1	22	ETEST	0.023	ETEST	0.016	ETEST	0.016							DISC DIFFUSION	30
2245STDY6178823	GPS_HK_256	GPS_HK_256	19341_2#121	265 SUBSET (PRE-IPD)	Y	ASIA	CHINA	HONG KONG	HONG KONG	HOSPITAL E	THE UNIVERSITY OF HONG KONG		1995		>65	0	0	UNSPECIFIED IPD	OTHER			PCR AND QUELLUNG	3		7	15	40	1	6	1	22	ETEST	0.023	ETEST	0.023	ETEST	0.016							DISC DIFFUSION	30
2245STDY6178827	GPS_HK_260	GPS_HK_260	19341_2#125	265 SUBSET (PRE-IPD)	Y	ASIA	CHINA	HONG KONG	HONG KONG	HOSPITAL E	THE UNIVERSITY OF HONG KONG		1996		>65	0	0	UNSPECIFIED IPD	OTHER			PCR AND QUELLUNG	3		7	15	2	10	6	1	22	ETEST	0.032	ETEST	0.023	ETEST	0.016							DISC DIFFUSION	30
2245STDY6178830	GPS_HK_263	GPS_HK_263	19341_2#128	265 SUBSET (PRE-IPD)	Y	ASIA	CHINA	HONG KONG	HONG KONG	HOSPITAL E	THE UNIVERSITY OF HONG KONG		2000		>65	0	0	UNSPECIFIED IPD	OTHER			PCR AND QUELLUNG	3		7	15	40	1	6	1	22	ETEST	0.016	ETEST	0.023	ETEST	0.016							DISC DIFFUSION	30
2245STDY6178840	GPS_HK_273	GPS_HK_273	19341_2#136	265 SUBSET (PRE-IPD)	Y	ASIA	CHINA	HONG KONG	HONG KONG	HOSPITAL C	THE UNIVERSITY OF HONG KONG		1999		>65	0	0	UNSPECIFIED IPD	OTHER			PCR AND QUELLUNG	3		7	15	2	10	6	1	22	ETEST	0.047	ETEST	0.032	ETEST	0.19							DISC DIFFUSION	6
2245STDY6178842	GPS_HK_275	GPS_HK_275	19341_2#138	265 SUBSET (PRE-IPD)	Y	ASIA	CHINA	HONG KONG	HONG KONG	HOSPITAL B	THE UNIVERSITY OF HONG KONG		1999		>65	0	0	UNSPECIFIED IPD	OTHER			PCR AND QUELLUNG	3		7	15	2	10	6	1	22	ETEST	0.023	ETEST	0.016	ETEST	0.016							DISC DIFFUSION	30
2245STDY6178846	GPS_HK_279	GPS_HK_279	19341_2#142	265 SUBSET (PRE-IPD)	Y	ASIA	CHINA	HONG KONG	HONG KONG	HOSPITAL E	THE UNIVERSITY OF HONG KONG		2001		>44<=65	0	0	UNSPECIFIED IPD	OTHER			PCR AND QUELLUNG	3		46	8	2	10	6	1	22	ETEST	0.012	ETEST	0.016	ETEST	0.016							DISC DIFFUSION	30
2245STDY6178852	GPS_HK_285	GPS_HK_285	19341_2#147	265 SUBSET (PRE-IPD)	Y	ASIA	CHINA	HONG KONG	HONG KONG	HOSPITAL E	THE UNIVERSITY OF HONG KONG		1999		>15<=24	0	0	UNSPECIFIED IPD	OTHER			PCR AND QUELLUNG	3		367	9	15	14	10	16	17	ETEST	0.023	ETEST	0.023	ETEST	0.016							DISC DIFFUSION	30
2245STDY6178854	GPS_HK_287	GPS_HK_287	19341_2#149	265 SUBSET (PRE-IPD)	Y	ASIA	CHINA	HONG KONG	HONG KONG	HOSPITAL F	THE UNIVERSITY OF HONG KONG		1999		>15<=24	0	0	UNSPECIFIED IPD	OTHER			PCR AND QUELLUNG	3		2	32	9	47	6	21	17	ETEST	0.016	ETEST	0.023	ETEST	0.016							DISC DIFFUSION	30
2245STDY6178855	GPS_HK_288	GPS_HK_288	19341_2#150	265 SUBSET (PRE-IPD)	Y	ASIA	CHINA	HONG KONG	HONG KONG	HOSPITAL E	THE UNIVERSITY OF HONG KONG		1999		>24<=44	0	0	UNSPECIFIED IPD	OTHER			PCR AND QUELLUNG	3		7	8	40	1	6	1	22	ETEST	0.012	ETEST	0.023	ETEST	0.016							DISC DIFFUSION	30
2245STDY6178862	GPS_HK_294	GPS_HK_294	19341_2#155	265 SUBSET (PRE-IPD)	Y	ASIA	CHINA	HONG KONG	HONG KONG	HOSPITAL E	THE UNIVERSITY OF HONG KONG		1996		>44<=65	0	0	UNSPECIFIED IPD	OTHER			PCR AND QUELLUNG	3		7	15	40	1	6	1	22	ETEST	0.012	ETEST	0.016	ETEST	0.016							DISC DIFFUSION	30
2245STDY6178864	GPS_HK_296	GPS_HK_296	19341_2#157	265 SUBSET (PRE-IPD)	Y	ASIA	CHINA	HONG KONG	HONG KONG	HOSPITAL A	THE UNIVERSITY OF HONG KONG		2000		>44<=65	0	0	UNSPECIFIED IPD	OTHER			PCR AND QUELLUNG	3		7	15	2	10	6	1	22	ETEST	0.012	ETEST	0.016	ETEST	0.016							DISC DIFFUSION	30
2245STDY6178866	GPS_HK_298	GPS_HK_298	19341_2#159	265 SUBSET (PRE-IPD)	Y	ASIA	CHINA	HONG KONG	HONG KONG	HOSPITAL F	THE UNIVERSITY OF HONG KONG		1999		>44<=65	0	0	UNSPECIFIED IPD	OTHER			PCR AND QUELLUNG	3		7	15	40	1	6	1	22	ETEST	0.012	ETEST	0.016	ETEST	0.016							DISC DIFFUSION	30
2245STDY6178867	GPS_HK_299	GPS_HK_299	19341_2#160	265 SUBSET (PRE-IPD)	Y	ASIA	CHINA	HONG KONG	HONG KONG	HOSPITAL E	THE UNIVERSITY OF HONG KONG		1999		>44<=65	0	0	UNSPECIFIED IPD	OTHER			PCR AND QUELLUNG	3		7	15	40	1	6	1	22	ETEST	0.016	ETEST	0.023	ETEST	0.016							DISC DIFFUSION	30
2245STDY6178876	GPS_HK_308	GPS_HK_308	19341_2#169	156 SUBSET (POST-CARRIAGE)	Y	ASIA	CHINA	HONG KONG	HONG KONG	HOSPITAL E	THE UNIVERSITY OF HONG KONG		2010		<=2	0	0	CARRIAGE	NASOPHARYNGEAL SWAB			PCR AND QUELLUNG	3		7	15	2	10	6	1	22	ETEST	0.016	ETEST	0.016	ETEST	0.012							DISC DIFFUSION	30
2245STDY6178901	GPS_HK_333	GPS_HK_333	19341_3#12	156 SUBSET (POST-CARRIAGE)	Y	ASIA	CHINA	HONG KONG	HONG KONG	HOSPITAL E	THE UNIVERSITY OF HONG KONG		2011		<=2	0	0	CARRIAGE	NASOPHARYNGEAL SWAB			PCR AND QUELLUNG	3		7	15	2	10	6	1	22	ETEST	0.016	ETEST	0.016	ETEST	0.016							DISC DIFFUSION	30
2245STDY6178914	GPS_HK_346	GPS_HK_346	19341_3#25	156 SUBSET (POST-CARRIAGE)	Y	ASIA	CHINA	HONG KONG	HONG KONG	HOSPITAL E	THE UNIVERSITY OF HONG KONG		2011		<=2	0	0	CARRIAGE	NASOPHARYNGEAL SWAB			PCR AND QUELLUNG	3		7	13	4	16	6	1	17	ETEST	0.023	ETEST	0.016	ETEST	0.023							DISC DIFFUSION	6
2245STDY6178957	GPS_HK_388	GPS_HK_388	19341_3#67	347 SUBSET (POST-CARRIAGE)	Y	ASIA	CHINA	HONG KONG	HONG KONG	LOCAL KINDERGARDENS/ DAYCARE CENTERS	THE UNIVERSITY OF HONG KONG		2009		<=2	0	0	CARRIAGE	NASOPHARYNGEAL SWAB			PCR AND QUELLUNG	3		7	15	40	1	6	1	22	ETEST	0.023	ETEST	0.023	ETEST	0.023							DISC DIFFUSION	30
2245STDY6178958	GPS_HK_389	GPS_HK_389	19341_3#68	347 SUBSET (POST-CARRIAGE)	Y	ASIA	CHINA	HONG KONG	HONG KONG	LOCAL KINDERGARDENS/ DAYCARE CENTERS	THE UNIVERSITY OF HONG KONG		2009		>2<=5	0	0	CARRIAGE	NASOPHARYNGEAL SWAB			PCR AND QUELLUNG	3		7	15	2	10	6	1	22	ETEST	0.023	ETEST	0.023	ETEST	<=0.016							DISC DIFFUSION	30
2245STDY6178959	GPS_HK_390	GPS_HK_390	19341_3#69	347 SUBSET (POST-CARRIAGE)	Y	ASIA	CHINA	HONG KONG	HONG KONG	LOCAL KINDERGARDENS/ DAYCARE CENTERS	THE UNIVERSITY OF HONG KONG		2009		>2<=5	0	0	CARRIAGE	NASOPHARYNGEAL SWAB			PCR AND QUELLUNG	3		7	15	2	10	6	1	22	ETEST	0.023	ETEST	0.023	ETEST	<=0.016							DISC DIFFUSION	30
2245STDY6178960	GPS_HK_391	GPS_HK_391	19341_3#70	347 SUBSET (POST-CARRIAGE)	Y	ASIA	CHINA	HONG KONG	HONG KONG	LOCAL KINDERGARDENS/ DAYCARE CENTERS	THE UNIVERSITY OF HONG KONG		2009		>2<=5	0	0	CARRIAGE	NASOPHARYNGEAL SWAB			PCR AND QUELLUNG	3		7	15	2	10	6	1	22	ETEST	0.023	ETEST	0.023	ETEST	<=0.016							DISC DIFFUSION	30
2245STDY6178961	GPS_HK_392	GPS_HK_392	19341_3#71	347 SUBSET (POST-CARRIAGE)	Y	ASIA	CHINA	HONG KONG	HONG KONG	LOCAL KINDERGARDENS/ DAYCARE CENTERS	THE UNIVERSITY OF HONG KONG		2009		>2<=5	0	0	CARRIAGE	NASOPHARYNGEAL SWAB			PCR AND QUELLUNG	3		7	15	530	10	6	1	22	ETEST	0.032	ETEST	0.023	ETEST	0.016							DISC DIFFUSION	30
2245STDY6178962	GPS_HK_393	GPS_HK_393	19341_3#72	347 SUBSET (POST-CARRIAGE)	Y	ASIA	CHINA	HONG KONG	HONG KONG	LOCAL KINDERGARDENS/ DAYCARE CENTERS	THE UNIVERSITY OF HONG KONG		2009		>2<=5	0	0	CARRIAGE	NASOPHARYNGEAL SWAB			PCR AND QUELLUNG	3		2	8	9	16	17	11	756	ETEST	0.032	ETEST	0.023	ETEST	0.023							DISC DIFFUSION	30
2245STDY7145148	GPS_HK_453	GPS_HK_453	24775_1#47	POST-IPD	Y	ASIA	CHINA	HONG KONG	HONG KONG	HOSPITAL G	THE UNIVERSITY OF HONG KONG		2010		<=5	0	0	UNSPECIFIED IPD	OTHER			PCR AND QUELLUNG	3	1263	15	13	4	16	6	1	17	ETEST	0.032			ETEST	0.032							DISC DIFFUSION	6
2245STDY7145149	GPS_HK_454	GPS_HK_454	24775_1#48	POST-IPD	Y	ASIA	CHINA	HONG KONG	HONG KONG	HOSPITAL E	THE UNIVERSITY OF HONG KONG		2010		<=5	0	0	UNSPECIFIED IPD	OTHER			PCR AND QUELLUNG	3	6013	7	15	275	10	6	1	22	ETEST	0.023			ETEST	<=0.016							DISC DIFFUSION	6
2245STDY7145150	GPS_HK_455	GPS_HK_455	24775_1#49	POST-IPD	Y	ASIA	CHINA	HONG KONG	HONG KONG	HOSPITAL E	THE UNIVERSITY OF HONG KONG		2010		<=5	0	0	UNSPECIFIED IPD	OTHER			PCR AND QUELLUNG	3	180	7	15	2	10	6	1	22	ETEST	0.016			ETEST	<=0.016							DISC DIFFUSION	30
2245STDY7145151	GPS_HK_456	GPS_HK_456	24775_1#50	POST-IPD	Y	ASIA	CHINA	HONG KONG	HONG KONG	HOSPITAL C	THE UNIVERSITY OF HONG KONG		2010		<=5	0	0	UNSPECIFIED IPD	OTHER			PCR AND QUELLUNG	3	6014	194	9	15	14	10	16	1	ETEST	0.023			ETEST	<=0.016							DISC DIFFUSION	30
2245STDY7145152	GPS_HK_457	GPS_HK_457	24775_1#51	POST-IPD	Y	ASIA	CHINA	HONG KONG	HONG KONG	HOSPITAL C	THE UNIVERSITY OF HONG KONG		2010		<=5	0	0	UNSPECIFIED IPD	OTHER			PCR AND QUELLUNG	3	6011	7	13	4	16	6	1	17	ETEST	0.023			ETEST	0.016							DISC DIFFUSION	6
2245STDY7145154	GPS_HK_459	GPS_HK_459	24775_1#53	POST-IPD	Y	ASIA	CHINA	HONG KONG	HONG KONG	HOSPITAL E	THE UNIVERSITY OF HONG KONG		2014		<=5	0	0	UNSPECIFIED IPD	OTHER			PCR AND QUELLUNG	3	6011	7	13	4	16	6	1	17	ETEST	0.047			ETEST	0.016							DISC DIFFUSION	6
2245STDY7145155	GPS_HK_460	GPS_HK_460	24775_1#54	POST-IPD	Y	ASIA	CHINA	HONG KONG	HONG KONG	HOSPITAL E	THE UNIVERSITY OF HONG KONG		2014		<=5	0	0	UNSPECIFIED IPD	OTHER			PCR AND QUELLUNG	3	6011	7	13	4	16	6	1	17	ETEST	0.047			ETEST	0.023							DISC DIFFUSION	6
2245STDY7145171	GPS_HK_477	GPS_HK_477	24775_1#69	POST-IPD	Y	ASIA	CHINA	HONG KONG	HONG KONG	HOSPITAL E	THE UNIVERSITY OF HONG KONG		2016		<=5	0	0	UNSPECIFIED IPD	OTHER			PCR AND QUELLUNG	3	180	7	15	2	10	6	1	22	ETEST	0.094			ETEST	0.25							DISC DIFFUSION	6
2245STDY7145180	GPS_HK_486	GPS_HK_486	24775_1#77	POST-IPD	Y	ASIA	CHINA	HONG KONG	HONG KONG	HOSPITAL I	THE UNIVERSITY OF HONG KONG		2011		<=5	0	0	UNSPECIFIED IPD	OTHER			PCR AND QUELLUNG	3		7	13	4	16	6	1	17	ETEST	0.045			ETEST	0.015							DISC DIFFUSION	6
2245STDY7145181	GPS_HK_487	GPS_HK_487	24775_1#78	POST-IPD	Y	ASIA	CHINA	HONG KONG	HONG KONG	HOSPITAL J	THE UNIVERSITY OF HONG KONG		2011		<=5	0	0	UNSPECIFIED IPD	OTHER			PCR AND QUELLUNG	3		7	13	4	16	6	1	17	ETEST	0.023			ETEST	0.023							DISC DIFFUSION	6
2245STDY7145191	GPS_HK_497	GPS_HK_497	24775_1#87	POST-IPD	Y	ASIA	CHINA	HONG KONG	HONG KONG	HOSPITAL B	THE UNIVERSITY OF HONG KONG		2012		<=5	0	0	UNSPECIFIED IPD	OTHER			PCR AND QUELLUNG	3		7	13	4	16	6	1	17	ETEST	0.045			ETEST	0.03							DISC DIFFUSION	6
2245STDY7145192	GPS_HK_498	GPS_HK_498	24775_1#88	POST-IPD	Y	ASIA	CHINA	HONG KONG	HONG KONG	HOSPITAL F	THE UNIVERSITY OF HONG KONG		2012		<=5	0	0	UNSPECIFIED IPD	OTHER			PCR AND QUELLUNG	3		12	32	111	15	13	429	6	ETEST	<=0.06			ETEST	0.015							DISC DIFFUSION	6
2245STDY7145195	GPS_HK_501	GPS_HK_501	24775_1#91	POST-IPD	Y	ASIA	CHINA	HONG KONG	HONG KONG	HOSPITAL H	THE UNIVERSITY OF HONG KONG		2013		<=5	0	0	UNSPECIFIED IPD	OTHER			PCR AND QUELLUNG	3		7	13	4	16	6	1	17	ETEST	0.045			ETEST	0.03							DISC DIFFUSION	6
2245STDY7145198	GPS_HK_504	GPS_HK_504	24775_1#94	POST-IPD	Y	ASIA	CHINA	HONG KONG	HONG KONG	HOSPITAL L	THE UNIVERSITY OF HONG KONG		2013		<=5	0	0	UNSPECIFIED IPD	OTHER			PCR AND QUELLUNG	3		7	13	4	16	6	1	17	ETEST	0.25			ETEST	0.03							DISC DIFFUSION	6
2245STDY7145200	GPS_HK_506	GPS_HK_506	24775_1#96	POST-IPD	Y	ASIA	CHINA	HONG KONG	HONG KONG	HOSPITAL H	THE UNIVERSITY OF HONG KONG		2013		<=5	0	0	UNSPECIFIED IPD	OTHER			PCR AND QUELLUNG	3		7	13	4	16	6	1	17	ETEST	3			ETEST	0.023							DISC DIFFUSION	6
2245STDY7145201	GPS_HK_507	GPS_HK_507	24775_1#97	POST-IPD	Y	ASIA	CHINA	HONG KONG	HONG KONG	HOSPITAL D	THE UNIVERSITY OF HONG KONG		2013		<=5	0	0	UNSPECIFIED IPD	OTHER			PCR AND QUELLUNG	3		7	13	4	16	6	1	17	ETEST	1.5			ETEST	0.023							DISC DIFFUSION	6
2245STDY7145202	GPS_HK_508	GPS_HK_508	24775_1#98	POST-IPD	Y	ASIA	CHINA	HONG KONG	HONG KONG	HOSPITAL K	THE UNIVERSITY OF HONG KONG		2013		<=5	0	0	UNSPECIFIED IPD	OTHER			PCR AND QUELLUNG	3		7	13	4	16	6	1	17	ETEST	3			ETEST	0.023							DISC DIFFUSION	6
2245STDY7145203	GPS_HK_509	GPS_HK_509	24775_1#99	POST-IPD	Y	ASIA	CHINA	HONG KONG	HONG KONG	HOSPITAL D	THE UNIVERSITY OF HONG KONG		2013		<=5	0	0	UNSPECIFIED IPD	OTHER			PCR AND QUELLUNG	3		7	13	4	16	6	1	17	ETEST	0.5			ETEST	0.023							DISC DIFFUSION	6
2245STDY7145208	GPS_HK_514	GPS_HK_514	24775_1#104	POST-IPD	Y	ASIA	CHINA	HONG KONG	HONG KONG	HOSPITAL C	THE UNIVERSITY OF HONG KONG		2013		<=5	0	0	UNSPECIFIED IPD	OTHER			PCR AND QUELLUNG	3		46	8	2	10	6	1	22	ETEST	2			ETEST	0.023							DISC DIFFUSION	6
2245STDY7145210	GPS_HK_516	GPS_HK_516	24775_1#106	POST-IPD	Y	ASIA	CHINA	HONG KONG	HONG KONG	HOSPITAL C	THE UNIVERSITY OF HONG KONG		2014		<=5	0	0	UNSPECIFIED IPD	OTHER			PCR AND QUELLUNG	3		7	13	4	16	6	1	17	ETEST	0.09			ETEST	0.03							DISC DIFFUSION	6
2245STDY7145211	GPS_HK_517	GPS_HK_517	24775_1#107	POST-IPD	Y	ASIA	CHINA	HONG KONG	HONG KONG	HOSPITAL B	THE UNIVERSITY OF HONG KONG		2014		<=5	0	0	UNSPECIFIED IPD	OTHER			PCR AND QUELLUNG	3		7	13	4	16	6	1	17	ETEST	0.059			ETEST	0.023							DISC DIFFUSION	6
2245STDY7145215	GPS_HK_521	GPS_HK_521	24775_1#111	POST-IPD	Y	ASIA	CHINA	HONG KONG	HONG KONG	HOSPITAL C	THE UNIVERSITY OF HONG KONG		2014		<=5	0	0	UNSPECIFIED IPD	OTHER			PCR AND QUELLUNG	3		7	13	4	16	6	1	17	ETEST	2			ETEST	0.023							DISC DIFFUSION	6
2245STDY7145218	GPS_HK_524	GPS_HK_524	24775_1#114	POST-IPD	Y	ASIA	CHINA	HONG KONG	HONG KONG	HOSPITAL K	THE UNIVERSITY OF HONG KONG		2015		<=5	0	0	UNSPECIFIED IPD	OTHER			PCR AND QUELLUNG	3		7	15	2	10	6	1	22	ETEST	0.045			ETEST	0.015							DISC DIFFUSION	6
2245STDY7145219	GPS_HK_525	GPS_HK_525	24775_1#115	POST-IPD	Y	ASIA	CHINA	HONG KONG	HONG KONG	HOSPITAL K	THE UNIVERSITY OF HONG KONG		2015		<=5	0	0	UNSPECIFIED IPD	OTHER			PCR AND QUELLUNG	3		7	8	40	1	6	1	22	ETEST	0.06			ETEST	0.12							DISC DIFFUSION	6
2245STDY7145220	GPS_HK_526	GPS_HK_526	24775_1#116	POST-IPD	Y	ASIA	CHINA	HONG KONG	HONG KONG	HOSPITAL I	THE UNIVERSITY OF HONG KONG		2015		<=5	0	0	UNSPECIFIED IPD	OTHER			PCR AND QUELLUNG	3		7	13	4	16	6	1	17	ETEST	<=0.06			ETEST	0.12							DISC DIFFUSION	6
2245STDY7145224	GPS_HK_531	GPS_HK_531	24775_1#120	POST-IPD	Y	ASIA	CHINA	HONG KONG	HONG KONG	HOSPITAL C	THE UNIVERSITY OF HONG KONG		2015		<=5	0	0	UNSPECIFIED IPD	OTHER			PCR AND QUELLUNG	3		7	13	4	16	6	1	17	ETEST	2			ETEST	<=0.12							DISC DIFFUSION	6
2245STDY7145225	GPS_HK_532	GPS_HK_532	24775_1#121	POST-IPD	Y	ASIA	CHINA	HONG KONG	HONG KONG	HOSPITAL F	THE UNIVERSITY OF HONG KONG		2015		<=5	0	0	UNSPECIFIED IPD	OTHER			PCR AND QUELLUNG	3		7	13	4	16	6	1	17	ETEST	0.18			ETEST	<=0.12							DISC DIFFUSION	6
2245STDY6836010	10048	GPS_IL_10048	22841_3#151		Y	EUROPE	ISRAEL	HOLON		WOLFSON HOSPITAL HOLON	SOROKA UNIVERSITY MEDICAL CENTER		2007	M	85				BLOOD				3		7	15	2	10	6	1	22
2245STDY6655301	109884	GPS_IL_109884	22027_1#74		Y	EUROPE	ISRAEL		BEER SHEVA	SOROKA HOSPITAL BEER SHEVA	SOROKA UNIVERSITY MEDICAL CENTER		2006	M	1				BLOOD				3		7	5	1	1	6	31	8														1		1		1
2245STDY6963794	11303	GPS_IL_11303	23164_8#120		Y	EUROPE	ISRAEL	PETAH TIKVA		BEILINSON HOSPITAL PETAH TIKVA	SOROKA UNIVERSITY MEDICAL CENTER		2009	M	66				BLOOD				3		7	15	2	10	6	1	22
2245STDY6835269	24091	GPS_IL_24091	22841_1#5		Y	EUROPE	ISRAEL		JERUSALEM	HADASSAH EIN KEREM HOSPITAL JERUSALEM	SOROKA UNIVERSITY MEDICAL CENTER		2010	M	78				BLOOD				3		7	15	2	10	6	1	22														28		27		25
2245STDY6835270	24093	GPS_IL_24093	22841_1#6		Y	EUROPE	ISRAEL		JERUSALEM	HADASSAH EIN KEREM HOSPITAL JERUSALEM	SOROKA UNIVERSITY MEDICAL CENTER		2010	F	81				BLOOD				3		7	15	2	10	6	1	22														29		24		28
2245STDY6835193	24286	GPS_IL_24286	22667_7#126		Y	EUROPE	ISRAEL		HURA	SOROKA HOSPITAL BEER SHEVA	SOROKA UNIVERSITY MEDICAL CENTER		2010	M	1				BLOOD				3		26	1	15	14	9	16	19														26		22		22
2245STDY6835290	24735	GPS_IL_24735	22841_1#25		Y	EUROPE	ISRAEL		RAHAT	SOROKA HOSPITAL BEER SHEVA	SOROKA UNIVERSITY MEDICAL CENTER		2010	M	0.104167	0	0		BLOOD				3		2	32	9	47	6	21	17														28		25		21
2245STDY6835296	24804	GPS_IL_24804	22841_1#31		Y	EUROPE	ISRAEL		KAFR QASIM	BEILINSON HOSPITAL PETAH TIKVA	SOROKA UNIVERSITY MEDICAL CENTER		2010	M	2				BLOOD				3		7	15	2	10	6	1	22														29		25		24
2245STDY6835391	24980	GPS_IL_24980	22841_4#12		Y	EUROPE	ISRAEL		RAHAT	SOROKA HOSPITAL BEER SHEVA	SOROKA UNIVERSITY MEDICAL CENTER		2011	M	77				BLOOD				3		2	32	9	47	6	21	17														28		26		23
2245STDY6835322	25265	GPS_IL_25265	22841_1#55		Y	EUROPE	ISRAEL		KUSEIFE	SOROKA HOSPITAL BEER SHEVA	SOROKA UNIVERSITY MEDICAL CENTER		2011	M	0.0794917	0	0		BLOOD				3		2	32	9	47	6	21	17														34		28		24
2245STDY6835506	25593	GPS_IL_25593	22841_4#126		Y	EUROPE	ISRAEL		JERUSALEM	HADASSAH EIN KEREM HOSPITAL JERUSALEM	SOROKA UNIVERSITY MEDICAL CENTER		2011	M	6				BLOOD				3		7	15	2	10	6	1	22														28		23		22
2245STDY6835516	25791	GPS_IL_25791	22841_4#136		Y	EUROPE	ISRAEL		TAIBE	EMEK HOSPITAL AFULA	SOROKA UNIVERSITY MEDICAL CENTER		2011	F	76				BLOOD				3		7	15	2	10	6	1	22														29		26		21
2245STDY6835484	25812	GPS_IL_25812	22841_4#104		Y	EUROPE	ISRAEL		JERUSALEM	SHAARE ZEDEK HOSPITAL JERUSALEM	SOROKA UNIVERSITY MEDICAL CENTER		2011	M	2				BLOOD				3		8	5	29	66	42	3	5		0.125												26		23		21
2245STDY6835521	25955	GPS_IL_25955	22841_4#141		Y	EUROPE	ISRAEL		SHEFA-'AMR	RAMBAM HOSPITAL HAIFA	SOROKA UNIVERSITY MEDICAL CENTER		2012	M	74				BLOOD				3		7	15	2	10	6	1	22														28		26		21
2245STDY6835607	26426	GPS_IL_26426	22841_1#146		Y	EUROPE	ISRAEL		MA'ALOT-TARSHIHA	NAHARIYA HOSPITAL NAHARIYA	SOROKA UNIVERSITY MEDICAL CENTER		2012	M	3				BLOOD				3		7	15	2	10	6	1	22														22		23		15
2245STDY6835546	26443	GPS_IL_26443	22841_4#166		Y	EUROPE	ISRAEL		KIRYAT ARBA	SHAARE ZEDEK HOSPITAL JERUSALEM	SOROKA UNIVERSITY MEDICAL CENTER		2012	M	1				BLOOD				3		7	15	2	10	6	1	22														28		26		24
2245STDY6835652	26721	GPS_IL_26721	22841_1#190		Y	EUROPE	ISRAEL		PARDESIYA	LANIADO HOSPITAL NETANYA	SOROKA UNIVERSITY MEDICAL CENTER		2013	M	65				BLOOD				3		7	15	2	10	6	1	22														29		25		26
2245STDY6835592	26954	GPS_IL_26954	22841_1#131		Y	EUROPE	ISRAEL		PARDESIYA	MEIR HOSPITAL KFAR SABA	SOROKA UNIVERSITY MEDICAL CENTER		2013	F	1				BLOOD				3		12	19	2	17	10	22	14		0.75												6		6		17
2245STDY6835662	26972	GPS_IL_26972	22841_2#10		Y	EUROPE	ISRAEL		AR'ARA	HILLEL YAFFE HOSPITAL HADERA	SOROKA UNIVERSITY MEDICAL CENTER		2013	M	70				BLOOD				3		7	15	2	10	6	1	22														30		29		28
2245STDY6835768	27109	GPS_IL_27109	22841_2#112		Y	EUROPE	ISRAEL		RAMLA	ASAF HAROFE HOSPITAL BE'ER YA'ACOV	SOROKA UNIVERSITY MEDICAL CENTER		2013	F	37				BLOOD				3		26	9	15	14	9	16	19														27		23		25
2245STDY6835736	27125	GPS_IL_27125	22841_2#81		Y	EUROPE	ISRAEL		SAKHNIN	RAMBAM HOSPITAL HAIFA	SOROKA UNIVERSITY MEDICAL CENTER		2013	F	3				BLOOD				3		7	15	2	10	6	1	22														25		24		22
2245STDY6835789	27645	GPS_IL_27645	22841_2#132		Y	EUROPE	ISRAEL		HAIFA	CARMEL HOSPITAL HAIFA	SOROKA UNIVERSITY MEDICAL CENTER		2014	F	69				BLOOD				3		7	15	2	10	6	1	22														28		26		23
2245STDY6835724	27711	GPS_IL_27711	22841_2#69		Y	EUROPE	ISRAEL		BEIT MEIR	SHAARE ZEDEK HOSPITAL JERUSALEM	SOROKA UNIVERSITY MEDICAL CENTER		2014	F	0.123358	0	0		CEREBROSPINAL FLUID				3		7	15	2	10	6	1	22														30		27		22
2245STDY6835814	8504	GPS_IL_8504	22841_2#155		Y	EUROPE	ISRAEL	HAIFA		RAMBAM HOSPITAL HAIFA	SOROKA UNIVERSITY MEDICAL CENTER		2005	F	75				BLOOD				3		7	15	2	10	6	1	22
2245STDY6835818	8508	GPS_IL_8508	22841_2#158		Y	EUROPE	ISRAEL	BE'ER YA'ACOV		ASAF HAROFE HOSPITAL BE'ER YA'ACOV	SOROKA UNIVERSITY MEDICAL CENTER		2005	M	59				BLOOD				3		7	15	2	10	6	1	22
2245STDY6835833	8556	GPS_IL_8556	22841_2#173		Y	EUROPE	ISRAEL	KFAR SABA		MEIR HOSPITAL KFAR SABA	SOROKA UNIVERSITY MEDICAL CENTER		2005	F	82				BLOOD				3		2	32	9	47	6	21	17
2245STDY6835915	9237	GPS_IL_9237	22841_3#62		Y	EUROPE	ISRAEL	JERUSALEM		SHAARE ZEDEK HOSPITAL JERUSALEM	SOROKA UNIVERSITY MEDICAL CENTER		2006	F	85				BLOOD				3		7	15	2	10	6	1	22
2245STDY6835957	9438	GPS_IL_9438	22841_3#101		Y	EUROPE	ISRAEL	JERUSALEM		SHAARE ZEDEK HOSPITAL JERUSALEM	SOROKA UNIVERSITY MEDICAL CENTER		2006	M	60				BLOOD				3		7	15	2	10	6	1	22
2245STDY6835959	9442	GPS_IL_9442	22841_3#103		Y	EUROPE	ISRAEL	PETAH TIKVA		BEILINSON HOSPITAL PETAH TIKVA	SOROKA UNIVERSITY MEDICAL CENTER		2007	F	32				BLOOD				3		7	15	2	10	6	1	22
2245STDY6755098	G01	GPS_IN_G01	22335_7#23	PIDOPS STUDY	Y	ASIA	INDIA	KARNATAKA	BANGALORE	BANGALORE BAPTIST HOSPITAL	KEMPEGOWDA INSTITUTE OF MEDICAL SCIENCES	MAR	2014	F	54			BACTEREMIA	BLOOD			QUELLUNG	3		2	9	165	47	6	277	145	BROTH DILUTION	<=0.06			BROTH DILUTION	<=0.12	BROTH DILUTION	<=0.12					BROTH DILUTION	<=0.12	BROTH DILUTION	<=0.25	BROTH DILUTION	<10
2245STDY6755195	G114	GPS_IN_G114	22335_7#99	PIDOPS STUDY	Y	ASIA	INDIA	MAHARASTRA	MUMBAI	BREACH CANDY HOSPITAL	KEMPEGOWDA INSTITUTE OF MEDICAL SCIENCES	MAR	2017		21				SPUTUM			QUELLUNG	3		2	9	165	47	6	22	145
2245STDY7259231	G130	GPS_IN_G130	28522_3#250	PIDOPS STUDY	Y	ASIA	INDIA	KARNATAKA	BANGALORE	APOLLO HOSPITAL	KEMPEGOWDA INSTITUTE OF MEDICAL SCIENCES	APR	2018	M	78			BACTEREMIA	BLOOD			QUELLUNG	3		12	19	2	17	6	22	14
2245STDY6755156	G35	GPS_IN_G35	22335_7#66	PIDOPS STUDY	Y	ASIA	INDIA	KARNATAKA	BANGALORE	METROPOLIS LABS	KEMPEGOWDA INSTITUTE OF MEDICAL SCIENCES	FEB	2015	F	83			BACTEREMIA	BLOOD			QUELLUNG	3		2	32	165	5	6	112	145	BROTH DILUTION	<=0.06			BROTH DILUTION	<=0.12	BROTH DILUTION	<=0.12					BROTH DILUTION	<=0.12	BROTH DILUTION	<=0.25	BROTH DILUTION	<10
2245STDY6755164	G36	GPS_IN_G36	22335_7#73	PIDOPS STUDY	Y	ASIA	INDIA	KARNATAKA	BANGALORE	METROPOLIS LABS	KEMPEGOWDA INSTITUTE OF MEDICAL SCIENCES	FEB	2015	M	72			BACTEREMIA	BLOOD			QUELLUNG	3		467	32	165	1	6	1	14	BROTH DILUTION	<=0.06			BROTH DILUTION	<=0.12	BROTH DILUTION	<=0.12					BROTH DILUTION	<=0.12	BROTH DILUTION	<=0.25	BROTH DILUTION	<10
2245STDY6755248	IITNP14	GPS_IN_IIT_NP14	22335_7#144	PIDOPS STUDY	Y	ASIA	INDIA	WEST BENGAL	KHARAGPUR	IIT KAHARAGPUR	KEMPEGOWDA INSTITUTE OF MEDICAL SCIENCES	SEP	2014	F	8			CARRIAGE	NASOPHARYNGEAL SWAB	P		QUELLUNG	3		16	5	6	47	6	4	9	BROTH DILUTION	<=0.06			BROTH DILUTION	<=0.12	BROTH DILUTION	<=0.12					BROTH DILUTION	<=0.12	BROTH DILUTION	<=0.25	BROTH DILUTION	80
2245STDY6329316	PIDOPS_50	GPS_IN_P50	20925_3#4	PIDOPS STUDY	Y	ASIA	INDIA		MUMBAI	MUMBAI INFEXON LABOURATORY	KEMPEGOWDA INSTITUTE OF MEDICAL SCIENCES	DEC	2014	M	5			BACTEREMIA	BLOOD			QUELLUNG	3		2	32	165	1	6	1	14
2245STDY6755189	P748	GPS_IN_P748	22335_7#93	PIDOPS STUDY	Y	ASIA	INDIA	TAMIL NADU	PONDICHERRY	JIPMER	KEMPEGOWDA INSTITUTE OF MEDICAL SCIENCES	NOV	2014	F	6			CARRIAGE	NASOPHARYNGEAL SWAB			QUELLUNG	3		4	16	19	15	6	20	1	BROTH DILUTION	>8			BROTH DILUTION	>8	BROTH DILUTION	>8					BROTH DILUTION	>8	BROTH DILUTION	>=1	BROTH DILUTION	80
2245STDY6329320	PNEUMONET_6	GPS_IN_PN06	20925_3#8	PIDOPS STUDY	Y	ASIA	INDIA				KEMPEGOWDA INSTITUTE OF MEDICAL SCIENCES	DEC	2009	M		5		MENINGITIS	CEREBROSPINAL FLUID			QUELLUNG	3		109	10	4	1	9	19	9
2245STDY6329481	PNEUMONET_27	GPS_IN_PN27	20925_3#105	PIDOPS STUDY	Y	ASIA	INDIA				KEMPEGOWDA INSTITUTE OF MEDICAL SCIENCES	DEC	2009	M		11		OTHER	BLOOD			QUELLUNG	3		2	5	54	47	15	27	17
2245STDY6755280	PRB09	GPS_IN_PR_B09	22335_8#14	HAJJ STUDY	Y	ASIA	INDIA	KARNATAKA	BANGALORE	BANGALORE AIRPORT	KEMPEGOWDA INSTITUTE OF MEDICAL SCIENCES	AUG	2016	M	56			CARRIAGE	NASOPHARYNGEAL SWAB			QUELLUNG	3		8	9	165	47	6	14	145	BROTH DILUTION	<=0.06			BROTH DILUTION	<=0.12	BROTH DILUTION	<=0.12					BROTH DILUTION	<=0.12	BROTH DILUTION	<=0.25	BROTH DILUTION	<10
2245STDY6755369	PRB241	GPS_IN_PR_B241	22335_8#92	HAJJ STUDY	Y	ASIA	INDIA	KARNATAKA	BANGALORE	BANGALORE AIRPORT	KEMPEGOWDA INSTITUTE OF MEDICAL SCIENCES	AUG	2016	F	61			CARRIAGE	NASOPHARYNGEAL SWAB			QUELLUNG	3		8	9	165	47	6	14	145	BROTH DILUTION	<=0.06			BROTH DILUTION	<=0.12	BROTH DILUTION	<=0.12					BROTH DILUTION	<=0.12	BROTH DILUTION	<=0.25	BROTH DILUTION	<10
2245STDY6755393	PRB290	GPS_IN_PR_B290	22335_8#104	HAJJ STUDY	Y	ASIA	INDIA	KARNATAKA	BANGALORE	BANGALORE AIRPORT	KEMPEGOWDA INSTITUTE OF MEDICAL SCIENCES	AUG	2016	M	30			CARRIAGE	NASOPHARYNGEAL SWAB			QUELLUNG	3		8	9	165	47	6	14	145	BROTH DILUTION	<=0.06			BROTH DILUTION	<=0.12	BROTH DILUTION	<=0.12					BROTH DILUTION	<=0.12	BROTH DILUTION	<=0.25	BROTH DILUTION	<10
2245STDY6755296	PRB36	GPS_IN_PR_B36	22335_8#30	HAJJ STUDY	Y	ASIA	INDIA	KARNATAKA	BANGALORE	BANGALORE AIRPORT	KEMPEGOWDA INSTITUTE OF MEDICAL SCIENCES	AUG	2016	F	39			CARRIAGE	NASOPHARYNGEAL SWAB			QUELLUNG	3		8	9	165	47	6	14	145	BROTH DILUTION	<=0.06			BROTH DILUTION	<=0.12	BROTH DILUTION	<=0.12					BROTH DILUTION	<=0.12	BROTH DILUTION	<=0.25	BROTH DILUTION	<10
2245STDY6963950	SPN_NPS_C_0096_3	GPS_KH_COMRU105	23204_4#107	SPN	Y	ASIA	CAMBODIA	SIEM REAP PROVINCE	SIEM REAP	ANGKOR HOSPITAL FOR CHILDREN	CAMBODIA OXFORD MEDICAL RESEARCH UNIT	JAN	2014	F	3			CARRIAGE	NASOPHARYNGEAL SWAB			LATEX AGGLUTINATION	3		2	12	19	1	6	1	22	ETEST	0.01					ETEST	0.01					DISC DIFFUSION	25	DISC DIFFUSION	21	DISC DIFFUSION	20
2245STDY6964008	SPN_NPS_C_0194_3	GPS_KH_COMRU164	23204_4#165	SPN	Y	ASIA	CAMBODIA	SIEM REAP PROVINCE	SIEM REAP	ANGKOR HOSPITAL FOR CHILDREN	CAMBODIA OXFORD MEDICAL RESEARCH UNIT	JAN	2014	F		2		CARRIAGE	NASOPHARYNGEAL SWAB			LATEX AGGLUTINATION	3		2	12	19	1	6	1	22	ETEST	0.01					ETEST	0.01					DISC DIFFUSION	28	DISC DIFFUSION	26	DISC DIFFUSION	23
2245STDY6964340	PCV-C-NPS-0606	GPS_KH_COMRU471	23430_2#107	PCV	Y	ASIA	CAMBODIA	SIEM REAP PROVINCE	SIEM REAP	ANGKOR HOSPITAL FOR CHILDREN	CAMBODIA OXFORD MEDICAL RESEARCH UNIT	JAN	2016	M		9		CARRIAGE	NASOPHARYNGEAL SWAB			LATEX AGGLUTINATION	3		2	12	19	1	6	1	22	ETEST	0.02					ETEST	0.02					DISC DIFFUSION	30	DISC DIFFUSION	30	DISC DIFFUSION	>=19
2245STDY6964419	PCV-C-NPS-0802	GPS_KH_COMRU550	23430_2#186	PCV	Y	ASIA	CAMBODIA	SIEM REAP PROVINCE	SIEM REAP	ANGKOR HOSPITAL FOR CHILDREN	CAMBODIA OXFORD MEDICAL RESEARCH UNIT	JAN	2016	F	1			CARRIAGE	NASOPHARYNGEAL SWAB			LATEX AGGLUTINATION	3		2	12	19	1	6	1	22	ETEST	0.02					ETEST	0.02					DISC DIFFUSION	30	DISC DIFFUSION	30	DISC DIFFUSION	>=19
2245STDY6963840	PCV-C-NPS-1169	GPS_KH_COMRU873	23164_8#166	PCV	N	ASIA	CAMBODIA	SIEM REAP PROVINCE	SIEM REAP	ANGKOR HOSPITAL FOR CHILDREN	CAMBODIA OXFORD MEDICAL RESEARCH UNIT	JAN	2017	F		1		CARRIAGE	NASOPHARYNGEAL SWAB			LATEX AGGLUTINATION	3		2	12	19	1	6	1	22	ETEST	0.02					ETEST	0.02					DISC DIFFUSION	30	DISC DIFFUSION	30	DISC DIFFUSION	>=19
2245STDY7144422	PCV-C-NPS-1254	GPS_KH_COMRU921	24820_2#48	PCV	N	ASIA	CAMBODIA	SIEM REAP PROVINCE	SIEM REAP	ANGKOR HOSPITAL FOR CHILDREN	CAMBODIA OXFORD MEDICAL RESEARCH UNIT	JAN	2017	M	2			CARRIAGE	NASOPHARYNGEAL SWAB			LATEX AGGLUTINATION	3		2	12	19	1	6	1	22	ETEST	0.02					ETEST	0.02					DISC DIFFUSION	30	DISC DIFFUSION	30	DISC DIFFUSION	>=19
2245STDY7144456	PCV-C-NPS-1319	GPS_KH_COMRU955	24820_2#82	PCV	N	ASIA	CAMBODIA	SIEM REAP PROVINCE	SIEM REAP	ANGKOR HOSPITAL FOR CHILDREN	CAMBODIA OXFORD MEDICAL RESEARCH UNIT	JAN	2017	F		9		CARRIAGE	NASOPHARYNGEAL SWAB			LATEX AGGLUTINATION	3		2	12	19	1	6	1	22	ETEST	0.02					ETEST	0.02					DISC DIFFUSION	30	DISC DIFFUSION	30	DISC DIFFUSION	>=19
2245STDY7144493	PCV-C-NPS-0309	GPS_KH_COMRU991	24820_2#118	PCV	Y	ASIA	CAMBODIA	SIEM REAP PROVINCE	SIEM REAP	ANGKOR HOSPITAL FOR CHILDREN	CAMBODIA OXFORD MEDICAL RESEARCH UNIT	AUG	2015	F	4			CARRIAGE	NASOPHARYNGEAL SWAB			LATEX AGGLUTINATION	3		2	508	9	47	6	21	17	ETEST	0.02					ETEST	0.02					DISC DIFFUSION	30	DISC DIFFUSION	30	DISC DIFFUSION	>=19
2245STDY7144500	BC2017-0334	GPS_KH_COMRU998	24820_2#125	IIS	N	ASIA	CAMBODIA	SIEM REAP PROVINCE	SIEM REAP	ANGKOR HOSPITAL FOR CHILDREN	CAMBODIA OXFORD MEDICAL RESEARCH UNIT	FEB	2017	M		10		BACTEREMIA	BLOOD			LATEX AGGLUTINATION	3		7	15	2	10	6	1	22	DISC DIFFUSION	30					DISC DIFFUSION	30					DISC DIFFUSION	30	DISC DIFFUSION	30	DISC DIFFUSION	>=19
2245STDY6093245	133/008	GPS_MA_133	17794_7#60		Y	AFRICA	MOROCCO	GRAND CASABLANCA	CASABLANCA	IBN ROCHD HOSPITAL UNIVERSITY	FACULTY OF MEDICINE AND PHARMACY OF CASABLANCA	MAY	2008	F	2			BACTEREMIA	BLOOD	N		QUELLUNG	3		25	31	4	16	32	28	44	ETEST	0.032					ETEST	0.032					DISC DIFFUSION	30			DISC DIFFUSION	<=15
2245STDY6093251	41/012	GPS_MA_41	17794_7#61		Y	AFRICA	MOROCCO	GRAND CASABLANCA	CASABLANCA	IBN ROCHD HOSPITAL UNIVERSITY	FACULTY OF MEDICINE AND PHARMACY OF CASABLANCA	JAN	2012	M	1			PNEUMONIA	BLOOD	N		QUELLUNG	3		7	15	2	10	6	182	22	ETEST	0.016					ETEST	0.016					DISC DIFFUSION	30			DISC DIFFUSION	>=19
2245STDY5884097	1714	GPS_MW_1714_R1	14936_5#68	PNEUMOCOCCAL VACCINE AND CARRIAGE (PVC) STUDY_ROUND 1	Y	AFRICA	MALAWI	NORTHERN	KARONGA	KARONGA HOUSEHOLD STUDY	MALAWI LIVERPOOL WELLCOME TRUST	AUG	2009	F		6		CARRIAGE	NASOPHARYNGEAL SWAB	N		QUELLUNG	3		12	11	2	6	6	22	14
2245STDY5983804	1858	GPS_MW_1858	15378_4#78	PNEUMOCOCCAL VACCINE AND CARRIAGE (PVC) STUDY_ROUND 1	Y	AFRICA	MALAWI	NORTHERN	KARONGA	KARONGA HOUSEHOLD STUDY	MALAWI LIVERPOOL WELLCOME TRUST	SEP	2009	F	4			CARRIAGE	NASOPHARYNGEAL SWAB			QUELLUNG	3		12	11	2	6	6	22	14
2245STDY5983737	2649	GPS_MW_2649	15378_4#16	ART COHORT STUDY	Y	AFRICA	MALAWI	NORTHERN	KARONGA	ART CLINIC CHILUMBA RURAL HOSPITAL	MALAWI LIVERPOOL WELLCOME TRUST	NOV	2009	M	49			CARRIAGE	NASOPHARYNGEAL SWAB	P		QUELLUNG	3		12	11	2	6	6	22	14
2245STDY5983668	2870	GPS_MW_2870	15378_3#45	PNEUMOCOCCAL VACCINE AND CARRIAGE (PVC) STUDY_ROUND 1	Y	AFRICA	MALAWI	NORTHERN	KARONGA	KARONGA HOUSEHOLD STUDY	MALAWI LIVERPOOL WELLCOME TRUST	DEC	2009	F	4			CARRIAGE	NASOPHARYNGEAL SWAB			QUELLUNG	3		12	5	2	27	2	11	71
2245STDY6106232	2886	GPS_MW_2886_R1	17870_8#112	PNEUMOCOCCAL VACCINE AND CARRIAGE (PVC) STUDY_ROUND 1	Y	AFRICA	MALAWI	NORTHERN	KARONGA	KARONGA HOUSEHOLD STUDY	MALAWI LIVERPOOL WELLCOME TRUST	DEC	2009	F		9		CARRIAGE	NASOPHARYNGEAL SWAB	N		QUELLUNG	3		2	11	9	5	6	111	111
2245STDY6031121	GPS_MY_25	GPS_MY_25	16043_2#75		Y	ASIA	MALAYSIA	SELANGOR	KUALA LUMPUR	UNIVERSITY OF MALAYA MEDICAL CENTRE	UNIVERSITY OF SOUTHAMPTON	OCT	2002			1		UNSPECIFIED IPD	BLOOD				3	3798	7	15	2	10	6	267	22
2245STDY6031137	GPS_MY_33A	GPS_MY_33A	16043_2#91		Y	ASIA	MALAYSIA	SELANGOR	KUALA LUMPUR	UNIVERSITY OF MALAYA MEDICAL CENTRE	UNIVERSITY OF SOUTHAMPTON	MAR	2006		52			UNSPECIFIED IPD	BLOOD				3	458	2	32	9	47	6	21	17
2245STDY6030185	GPS_NP_0064	GPS_NP_0064	16288_3#43	NEPAL IBD	Y	ASIA	NEPAL	KATHMANDU VALLEY	KATHMANDU	PATAN HOSPITAL	OXFORD VACCINE GROUP	DEC	2012	F	3			MENINGITIS	BLOOD			QUELLUNG	3		2	32	165	1	6	759	14	DISC DIFFUSION	30											DISC DIFFUSION	33			DISC DIFFUSION	23
2245STDY6030532	GPS_NP_1183	GPS_NP_1183	16288_7#56	NEPAL PNEUMOCOCCAL CARRIAGE 2009	Y	ASIA	NEPAL	KAHMANDU VALLEY	KATHMANDU	PATAN HOSPITAL	OXFORD VACCINE GROUP	MAR	2009	M		6		CARRIAGE	NASOPHARYNGEAL SWAB			MICROARRAY	3		2	32	165	171	6	112	145	DISC DIFFUSION	32											DISC DIFFUSION	38			DISC DIFFUSION	26
2245STDY6030561	GPS_NP_1260	GPS_NP_1260	16288_8#2	NEPAL PNEUMOCOCCAL CARRIAGE 2009	Y	ASIA	NEPAL	KAHMANDU VALLEY	KATHMANDU	PATAN HOSPITAL	OXFORD VACCINE GROUP	APR	2009	F		2		CARRIAGE	NASOPHARYNGEAL SWAB			MICROARRAY	3		2	32	165	171	6	112	145	DISC DIFFUSION	28											DISC DIFFUSION	26			DISC DIFFUSION	22
2245STDY6030573	GPS_NP_1284	GPS_NP_1284	16288_8#14	NEPAL PNEUMOCOCCAL CARRIAGE 2009	Y	ASIA	NEPAL	KAHMANDU VALLEY	KATHMANDU	PATAN HOSPITAL	OXFORD VACCINE GROUP	APR	2009	M	1			CARRIAGE	NASOPHARYNGEAL SWAB			MICROARRAY	3		2	32	165	171	6	112	145	DISC DIFFUSION	26											DISC DIFFUSION	30			DISC DIFFUSION	26
2245STDY6030593	GPS_NP_1343	GPS_NP_1343	16288_8#34	NEPAL PNEUMOCOCCAL CARRIAGE 2009	Y	ASIA	NEPAL	KAHMANDU VALLEY	KATHMANDU	PATAN HOSPITAL	OXFORD VACCINE GROUP	APR	2009	F		7		CARRIAGE	NASOPHARYNGEAL SWAB			MICROARRAY	3		2	32	165	171	6	112	145	DISC DIFFUSION	22											DISC DIFFUSION	22			DISC DIFFUSION	19
2245STDY6030261	GPS_NP_2406	GPS_NP_2406	16288_4#36	NEPAL MULTI-SEROTYPE	Y	ASIA	NEPAL	KATHMANDU VALLEY	KATHMANDU	PATAN HOSPITAL	OXFORD VACCINE GROUP	AUG	2012	F		3		CARRIAGE	NASOPHARYNGEAL SWAB			MICROARRAY	3		2	32	9	204	6	21	17	DISC DIFFUSION	27											DISC DIFFUSION	24			DISC DIFFUSION	20
2245STDY6030266	GPS_NP_2439	GPS_NP_2439	16288_4#41	NEPAL MULTI-SEROTYPE	Y	ASIA	NEPAL	KATHMANDU VALLEY	KATHMANDU	PATAN HOSPITAL	OXFORD VACCINE GROUP	AUG	2012	M		2		CARRIAGE	NASOPHARYNGEAL SWAB			MICROARRAY	3		2	32	9	204	6	21	17	DISC DIFFUSION	26											DISC DIFFUSION	24			DISC DIFFUSION	22
2245STDY6030457	GPS_NP_6813	GPS_NP_6813	16288_6#65	NEPAL GAVI COMMUNITY	Y	ASIA	NEPAL	KATHMANDU VALLEY	KATHMANDU	PATAN HOSPITAL	OXFORD VACCINE GROUP	AUG	2014	F	1			CARRIAGE	NASOPHARYNGEAL SWAB			QUELLUNG	3		2	32	9	204	6	21	17	DISC DIFFUSION	26											DISC DIFFUSION	28			DISC DIFFUSION	22
2245STDY6030459	GPS_NP_6817	GPS_NP_6817	16288_6#67	NEPAL GAVI COMMUNITY	Y	ASIA	NEPAL	KATHMANDU VALLEY	KATHMANDU	PATAN HOSPITAL	OXFORD VACCINE GROUP	AUG	2014	M		9		CARRIAGE	NASOPHARYNGEAL SWAB			QUELLUNG	3		7	8	40	1	6	1	22	DISC DIFFUSION	29											DISC DIFFUSION	26			DISC DIFFUSION	22
2245STDY6030643	GPS_NP_7239	GPS_NP_7239	16288_8#82	NEPAL GAVI COMMUNITY	Y	ASIA	NEPAL	KATHMANDU VALLEY	KATHMANDU	PATAN HOSPITAL	OXFORD VACCINE GROUP	OCT	2014	F		9		CARRIAGE	NASOPHARYNGEAL SWAB			QUELLUNG	3		7	15	2	10	6	1	22	DISC DIFFUSION	30											DISC DIFFUSION	34			DISC DIFFUSION	20
2245STDY7762380	CC-4341(L)	GPS_NP_8010	28832_1#118	NEPAL GAVI COMMUNITY	Y	ASIA	NEPAL	KATHMANDU VALLEY	KATHMANDU	PATAN HOSPITAL	OXFORD VACCINE GROUP	NOV	2017	M	2			CARRIAGE	NASOPHARYNGEAL SWAB			QUELLUNG	3		2	32	9	47	6	21	17
2245STDY7762377	CC-4430	GPS_NP_8078	28832_1#197	NEPAL GAVI COMMUNITY	Y	ASIA	NEPAL	KATHMANDU VALLEY	KATHMANDU	PATAN HOSPITAL	OXFORD VACCINE GROUP	DEC	2017	F		10		CARRIAGE	NASOPHARYNGEAL SWAB			QUELLUNG	3		7	8	40	1	189	1	22
2245STDY7762445	CC-4487	GPS_NP_8123	29102_1#21	NEPAL GAVI COMMUNITY	Y	ASIA	NEPAL	KATHMANDU VALLEY	KATHMANDU	PATAN HOSPITAL	OXFORD VACCINE GROUP	DEC	2017	M	1			CARRIAGE	NASOPHARYNGEAL SWAB			QUELLUNG	3		7	15	2	10	6	1	1100
2245STDY7762562	CC-4589	GPS_NP_8199	29102_1#51	NEPAL GAVI COMMUNITY	Y	ASIA	NEPAL	KATHMANDU VALLEY	KATHMANDU	PATAN HOSPITAL	OXFORD VACCINE GROUP	MAY	2018	F	5			CARRIAGE	NASOPHARYNGEAL SWAB			QUELLUNG	3		2	32	9	204	6	21	17
2245STDY7762578	CC-4594(L)	GPS_NP_8201	29102_1#115	NEPAL GAVI COMMUNITY	Y	ASIA	NEPAL	KATHMANDU VALLEY	KATHMANDU	PATAN HOSPITAL	OXFORD VACCINE GROUP	MAY	2018	M	1			CARRIAGE	NASOPHARYNGEAL SWAB			QUELLUNG	3		2	32	9	204	6	21	17
2245STDY7762499	CC-4595(L)	GPS_NP_8203	29102_1#191	NEPAL GAVI COMMUNITY	Y	ASIA	NEPAL	KATHMANDU VALLEY	KATHMANDU	PATAN HOSPITAL	OXFORD VACCINE GROUP	MAY	2018	F	1			CARRIAGE	NASOPHARYNGEAL SWAB			QUELLUNG	3		2	32	9	204	6	21	17
2245STDY7762753	CC-4607	GPS_NP_8213	29102_1#324	NEPAL GAVI COMMUNITY	Y	ASIA	NEPAL	KATHMANDU VALLEY	KATHMANDU	PATAN HOSPITAL	OXFORD VACCINE GROUP	MAY	2018	F		9		CARRIAGE	NASOPHARYNGEAL SWAB			QUELLUNG	3		7	15	2	10	6	1	22
2245STDY7762475	IP-279	GPS_NP_9073	28832_1#189	NEPAL GAVI PNEUMONIA INPATIENTS	Y	ASIA	NEPAL	KATHMANDU VALLEY	KATHMANDU	PATAN HOSPITAL	OXFORD VACCINE GROUP	MAR	2015	M	2			PNEUMONIA	NASOPHARYNGEAL SWAB			QUELLUNG	3		15	10	2	16	103	1	1
2245STDY7762692	IP-1455(L)	GPS_NP_9097	29102_1#166	NEPAL GAVI PNEUMONIA INPATIENTS	Y	ASIA	NEPAL	KATHMANDU VALLEY	KATHMANDU	PATAN HOSPITAL	OXFORD VACCINE GROUP	APR	2018	M		2		PNEUMONIA	NASOPHARYNGEAL SWAB			QUELLUNG	3		2	32	165	5	6	112	145
2245STDY7762493	IP-1406	GPS_NP_9119	28832_1#207	NEPAL GAVI PNEUMONIA INPATIENTS	Y	ASIA	NEPAL	KATHMANDU VALLEY	KATHMANDU	PATAN HOSPITAL	OXFORD VACCINE GROUP	MAR	2018	M		2		PNEUMONIA	NASOPHARYNGEAL SWAB			QUELLUNG	3		2	32	54	47	114	115	17
2245STDY7762424	IP-1287(L)	GPS_NP_9162	28832_1#146	NEPAL GAVI PNEUMONIA INPATIENTS	Y	ASIA	NEPAL	KATHMANDU VALLEY	KATHMANDU	PATAN HOSPITAL	OXFORD VACCINE GROUP	SEP	2017	F	1			PNEUMONIA	NASOPHARYNGEAL SWAB			QUELLUNG	3		2	32	9	204	6	21	17
2245STDY6487598	14SP0863	GPS_NZ_14SP0863	21053_8#107	ONGOING NATIONAL SURVEILLANCE OF IPD	N	OCEANIA	NEW ZEALAND	AUCKLAND		MIDDLEMORE HOSPITAL AUCKLAND	THE UNIVERSITY OF AUCKLAND	SEP	2014	F		4			CEREBROSPINAL FLUID			QUELLUNG	3		7	15	2	10	6	1	22	ETEST	0.03			ETEST	0.016							DISC DIFFUSION	27	DISC DIFFUSION	23	DISC DIFFUSION	28
2245STDY6487599	14SP0982	GPS_NZ_14SP0982	21053_8#108	ONGOING NATIONAL SURVEILLANCE OF IPD	N	OCEANIA	NEW ZEALAND	AUCKLAND		MIDDLEMORE HOSPITAL AUCKLAND	THE UNIVERSITY OF AUCKLAND	OCT	2014	M		6			BLOOD			QUELLUNG	3		7	15	2	10	6	1	22	ETEST	0.03			ETEST	0.016							DISC DIFFUSION	30	DISC DIFFUSION	28	DISC DIFFUSION	30
2245STDY6487603	14SP1305	GPS_NZ_14SP1305	21053_8#112	ONGOING NATIONAL SURVEILLANCE OF IPD	N	OCEANIA	NEW ZEALAND	LAKES		LABORATORY SERVICES ROTORUA	THE UNIVERSITY OF AUCKLAND	NOV	2014	F			3		BLOOD			QUELLUNG	3		7	15	2	10	6	1	22	ETEST	0.03			ETEST	0.016							DISC DIFFUSION	29	DISC DIFFUSION	25	DISC DIFFUSION	25
2245STDY6487533	SPN0777	GPS_NZ_SPN0777	21053_8#42	ONGOING NATIONAL SURVEILLANCE OF IPD	N	OCEANIA	NEW ZEALAND	AUCKLAND		LABPLUS AUCKLAND	THE UNIVERSITY OF AUCKLAND		2007	F		5			BLOOD			QUELLUNG	3		7	15	2	10	6	1	22	ETEST	0.016			ETEST	0.016							DISC DIFFUSION	27	DISC DIFFUSION	24	DISC DIFFUSION	18
2245STDY6487583	SPN1415	GPS_NZ_SPN1415	21053_8#92	ONGOING NATIONAL SURVEILLANCE OF IPD	N	OCEANIA	NEW ZEALAND	AUCKLAND		NORTH SHORE HOSPITAL AUCKLAND	THE UNIVERSITY OF AUCKLAND	DEC	2013	M			2		BLOOD			QUELLUNG	3		7	15	2	10	6	1	22	ETEST	0.016			ETEST	0.03							DISC DIFFUSION	32	DISC DIFFUSION	28	DISC DIFFUSION	28
2245STDY6487582	SPN143	GPS_NZ_SPN143	21053_8#91	ONGOING NATIONAL SURVEILLANCE OF IPD	N	OCEANIA	NEW ZEALAND	LAKES		LABORATORY SERVICES ROTORUA	THE UNIVERSITY OF AUCKLAND	DEC	2013	M		10			BLOOD			QUELLUNG	3		7	15	2	10	6	1	22	ETEST	0.03			ETEST	0.03							DISC DIFFUSION	31	DISC DIFFUSION	26	DISC DIFFUSION	27
2245STDY7145375	ST_2668	GPS_PG_ST_2668	24775_1#266	ASSESSMENT OF THE EPIDEMIOLOGY AND TRANSMISSION OF S.TYPHI IN ASARO AND GKA AREA	Y	OCEANIA	PAPUA NEW GUINEA	EASTERN HIGHLANDS PROVINCE		GOROKA BASE HOSPITAL	PNGIMR	AUG	1993	M	4				BLOOD			QUELLUNG	3		2	32	9	47	6	21	17
2245STDY6378825	GPS_PK_001	GPS_PK_001	21242_6#1	ANISA	N	ASIA	PAKISTAN	KARACHI	KARACHI	THE AGA KHAN UNIVERSITY HOSPITAL	THE AGA KHAN UNIVERSITY HOSPITAL	FEB	2013	M			2		BLOOD			PCR	3		2	32	9	47	6	21	17	BROTH DILUTION	<=0.03					BROTH DILUTION	<=0.03					DISC DIFFUSION	30			DISC DIFFUSION	30
2245STDY6020624	GPS_PL_1126_11	GPS_PL_1126_11	15682_1#83		Y	EUROPE	POLAND	WARMINSKO-MAZURSKIE	OLSZTYN		NATIONAL MEDICINES INSTITUTE	MAR	2011	M	4			SEPSIS	BLOOD				3		13	84	15	14	10	16	19	ETEST	0.012			ETEST	0.015					ETEST	0.004	AGAR DILUTION	34	AGAR DILUTION	30	AGAR DILUTION	28
2245STDY6020594	GPS_PL_1532_10	GPS_PL_1532_10	15682_1#53		Y	EUROPE	POLAND	MAZOWIECKIE	WARSZAWA		NATIONAL MEDICINES INSTITUTE	MAR	2010	M			29	PNEUMONIA	OTHER				3		46	8	2	10	6	1	22	ETEST	0.03			ETEST	0.03					ETEST	0.008	DISC DIFFUSION	29	DISC DIFFUSION	24	DISC DIFFUSION	27
2245STDY6020595	GPS_PL_1533_10	GPS_PL_1533_10	15682_1#54		Y	EUROPE	POLAND	MAZOWIECKIE	WARSZAWA		NATIONAL MEDICINES INSTITUTE	MAR	2010	M	3			PNEUMONIA	OTHER				3		7	15	2	10	6	1	22	ETEST	0.015			ETEST	0.015					ETEST	0.004	AGAR DILUTION	30	DISC DIFFUSION	25	DISC DIFFUSION	26
2245STDY6020629	GPS_PL_1729_11	GPS_PL_1729_11	15682_1#88		Y	EUROPE	POLAND	OPOLSKIE	KEDZIERZYN-KOZLE		NATIONAL MEDICINES INSTITUTE	APR	2011	M			1	SEPSIS	BLOOD				3		46	8	2	1	6	1	22	ETEST	0.03			ETEST	0.015					ETEST	0.012	AGAR DILUTION	28	AGAR DILUTION	25	AGAR DILUTION	25
2245STDY6020599	GPS_PL_1884_10	GPS_PL_1884_10	15682_1#58		Y	EUROPE	POLAND	WIELKOPOLSKIE	KOSCIAN		NATIONAL MEDICINES INSTITUTE	APR	2010	F	1			PNEUMONIA	BLOOD				3		7	15	2	10	6	1	22	ETEST	0.015			ETEST	0.015					ETEST	0.25	DISC DIFFUSION	38	DISC DIFFUSION	34	DISC DIFFUSION	31
2245STDY6020651	GPS_PL_193_12	GPS_PL_193_12	15682_2#14		Y	EUROPE	POLAND	MALOPOLSKIE	KRAKOW		NATIONAL MEDICINES INSTITUTE	JAN	2012	M	4			UNSPECIFIED	BLOOD				3		46	8	2	10	6	1	22	ETEST	0.015			ETEST	0.015					ETEST	0.006	AGAR DILUTION	35	AGAR DILUTION	28	AGAR DILUTION	28
2245STDY6020485	GPS_PL_2051_04	GPS_PL_2051_04	15608_5#40		N	EUROPE	POLAND	MAZOWIECKIE	WARSZAWA		NATIONAL MEDICINES INSTITUTE	MAR	2004	M			25	MENINGITIS	CEREBROSPINAL FLUID			QUELLUNG	3		7	15	2	10	6	1	22	BROTH DILUTION	0.0075	BROTH DILUTION	0.5	BROTH DILUTION	0.0075	BROTH DILUTION	0.008			BROTH DILUTION	<=0.015					BROTH DILUTION	2
2245STDY6020695	GPS_PL_2231_13	GPS_PL_2231_13	15682_2#58		Y	EUROPE	POLAND	MAZOWIECKIE	WARSZAWA		NATIONAL MEDICINES INSTITUTE	APR	2013	F	2			PNEUMONIA	BLOOD				3		7	15	2	10	6	1	22	ETEST	0.023			ETEST	0.015					ETEST	0.008	AGAR DILUTION	30	AGAR DILUTION	28
2245STDY6020657	GPS_PL_3151_12	GPS_PL_3151_12	15682_2#20		Y	EUROPE	POLAND	SLASKIE	ZORY		NATIONAL MEDICINES INSTITUTE	MAR	2012	M	1			PNEUMONIA	BLOOD				3		7	15	2	10	6	1	22	ETEST	0.015			ETEST	0.015					ETEST	0.006	AGAR DILUTION	28	AGAR DILUTION	24	AGAR DILUTION	25
2245STDY6020605	GPS_PL_3775_10	GPS_PL_3775_10	15682_1#64		Y	EUROPE	POLAND	MALOPOLSKIE	KRAKOW		NATIONAL MEDICINES INSTITUTE	JUN	2010	M	2			MENINGITIS	BLOOD				3		46	8	2	10	6	1	22	ETEST	0.03			ETEST	0.015					ETEST	0.5	DISC DIFFUSION	32	DISC DIFFUSION	25	DISC DIFFUSION	30
2245STDY6020547	GPS_PL_4036_08	GPS_PL_4036_08	15682_1#6		Y	EUROPE	POLAND	WARMINSKO-MAZURSKIE	BARTOSZYCE		NATIONAL MEDICINES INSTITUTE	OCT	2008	F	1			PNEUMONIA	BLOOD				3		7	15	2	10	6	1	22	ETEST	0.016			ETEST	0.016					ETEST	0.008
2245STDY6020632	GPS_PL_4220_11	GPS_PL_4220_11	15682_1#91		Y	EUROPE	POLAND	OPOLSKIE	OPOLE		NATIONAL MEDICINES INSTITUTE	MAY	2011	F			1	SEPSIS	BLOOD				3		7	15	2	10	6	1	22	ETEST	0.015			ETEST	0.015					ETEST	0.008	AGAR DILUTION	22	AGAR DILUTION	34	AGAR DILUTION	36
2245STDY6020617	GPS_PL_430_11	GPS_PL_430_11	15682_1#76		Y	EUROPE	POLAND	MAZOWIECKIE	GRODZISK MAZOWIECKI		NATIONAL MEDICINES INSTITUTE	FEB	2011	F	1			PNEUMONIA	BLOOD				3		46	8	2	10	6	1	22	ETEST	0.06			ETEST	0.008					ETEST	0.004	AGAR DILUTION	25	AGAR DILUTION	27	AGAR DILUTION	25
2245STDY6020573	GPS_PL_4980_09	GPS_PL_4980_09	15682_1#32		Y	EUROPE	POLAND	MAZOWIECKIE	WARSZAWA		NATIONAL MEDICINES INSTITUTE	SEP	2009	M	3			PNEUMONIA	OTHER				3		7	15	2	10	6	1	22	ETEST	0.03			ETEST	0.015					ETEST	0.008
2245STDY6020654	GPS_PL_503_12	GPS_PL_503_12	15682_2#17		Y	EUROPE	POLAND	MAZOWIECKIE	WARSZAWA		NATIONAL MEDICINES INSTITUTE	JAN	2012	F	4			SEPSIS	BLOOD				3		13	84	15	14	10	16	19	ETEST	0.03			ETEST	0.03					ETEST	0.012	AGAR DILUTION	29	AGAR DILUTION	25	AGAR DILUTION	22
2245STDY6020501	GPS_PL_567_06	GPS_PL_567_06	15608_5#56		N	EUROPE	POLAND	KUJAWSKO-POMORSKIE	TORUN		NATIONAL MEDICINES INSTITUTE	FEB	2006	F	4			PNEUMONIA	BLOOD				3		7	15	2	10	6	1	22	ETEST	0.032			ETEST	0.047					ETEST	0.012
2245STDY6020670	GPS_PL_6051_12	GPS_PL_6051_12	15682_2#33		Y	EUROPE	POLAND	MAZOWIECKIE	WARSZAWA		NATIONAL MEDICINES INSTITUTE	SEP	2012	F	3			SEPSIS	BLOOD				3		7	15	2	10	6	1	22	ETEST	0.016			ETEST	0.015					ETEST	0.008	AGAR DILUTION	26	AGAR DILUTION	22
2245STDY6020582	GPS_PL_6403_09	GPS_PL_6403_09	15682_1#41		Y	EUROPE	POLAND	OPOLSKIE	KEDZIERZYN-KOZLE		NATIONAL MEDICINES INSTITUTE	NOV	2009	M			1	PNEUMONIA	BLOOD			QUELLUNG	3		1	15	8	10	6	1	22	ETEST	0.06			ETEST	0.03					ETEST	0.5
2245STDY6020504	GPS_PL_727_06	GPS_PL_727_06	15608_5#59		N	EUROPE	POLAND	MAZOWIECKIE	WARSZAWA		NATIONAL MEDICINES INSTITUTE	MAR	2006	F	2			BACTEREMIA	BLOOD				3		13	84	15	14	10	16	19	ETEST	0.032			ETEST	0.047					ETEST	0.012
2245STDY6020684	GPS_PL_7527_12	GPS_PL_7527_12	15682_2#47		Y	EUROPE	POLAND	MAZOWIECKIE	OSTROW MAZOWIECKA		NATIONAL MEDICINES INSTITUTE	NOV	2012	F	4			BACTEREMIA	BLOOD				3		7	15	2	10	6	1	22	ETEST	0.016			ETEST	0.03					ETEST	0.004	AGAR DILUTION	25	AGAR DILUTION	22
2245STDY6487674	1023	GPS_RU_1023	21053_8#181		Y	EUROPE	RUSSIAN FEDERATION	MOSCOW	MOSCOW	INFECTIOUS HOSPITAL NUMBER 1	MGRIEM	MAY	2015	F	27			MENINGITIS	CEREBROSPINAL FLUID			LATEX AGGLUTINATION	3		46	8	2	10	6	1	22													DISC DIFFUSION	30			DISC DIFFUSION	20
2245STDY6487704	184	GPS_RU_184	21127_1#22		Y	EUROPE	RUSSIAN FEDERATION	MOSCOW	MOSCOW	MGRIEM	MGRIEM	SEP	2014		3			URI	NASOPHARYNGEAL SWAB			QUELLUNG	3		7	15	2	10	6	1	22													DISC DIFFUSION	29			DISC DIFFUSION	18
2245STDY6487692	2460	GPS_RU_2460	21127_1#11		Y	EUROPE	RUSSIAN FEDERATION	MOSCOW	MOSCOW	MGRIEM	MGRIEM	APR	2015	M	2			URI	NASOPHARYNGEAL SWAB			LATEX AGGLUTINATION	3		46	8	2	10	6	1	22													DISC DIFFUSION	19			DISC DIFFUSION	12
2245STDY6092680	M0057	GPS_TG_M0057	17428_8#41	PNEUMOTONE	N	AFRICA	TOGO	SAVANES	DAPAONG	CHR	AMP	SEP	2010	M	16			MENINGITIS	CEREBROSPINAL FLUID			QUELLUNG	3		1	5	28	11	13	1	564	BROTH DILUTION	0.015	BROTH DILUTION	0.015	BROTH DILUTION	0.015									BROTH DILUTION	0.12	BROTH DILUTION	0.25
2245STDY6092686	M0382	GPS_TG_M0382	17428_8#47	PNEUMOTONE	N	AFRICA	TOGO	SAVANES	DAPAONG	CHR	AMP	SEP	2012	F	29			MENINGITIS	CEREBROSPINAL FLUID			QUELLUNG	3		12	11	2	6	6	22	14	BROTH DILUTION	0.5	BROTH DILUTION	0.12	BROTH DILUTION	0.12									BROTH DILUTION	0.12	BROTH DILUTION	8
2245STDY6092661	P0955	GPS_TG_P0955	17428_8#22	PNEUMOTONE	N	AFRICA	TOGO	SAVANES	DAPAONG	CHR	AMP	DEC	2011	M	23			PNEUMONIA	BLOOD	N		QUELLUNG	3		12	11	2	6	6	22	14	BROTH DILUTION	1	BROTH DILUTION	0.12	BROTH DILUTION	0.12									BROTH DILUTION	0.12	BROTH DILUTION	8
2245STDY6092709	GPS_TG_P1072	GPS_TG_P1072	17428_8#70	PNEUMOTONE	N	AFRICA	TOGO	SAVANES	DAPAONG	CHR	AMP	MAY	2012	M	50			PNEUMONIA	BLOOD	N		QUELLUNG	3		12	11	2	6	6	22	14	BROTH DILUTION	1	BROTH DILUTION	0.25	BROTH DILUTION	0.25									BROTH DILUTION	0.12	BROTH DILUTION	0.25
2245STDY6092654	P1117	GPS_TG_P1117	17428_8#15	PNEUMOTONE	N	AFRICA	TOGO	SAVANES	DAPAONG	YENDUBE	AMP	APR	2012	F	3			PNEUMONIA	BLOOD	N		QUELLUNG	3		12	11	2	6	6	22	14	BROTH DILUTION	0.5	BROTH DILUTION	0.12	BROTH DILUTION	0.12									BROTH DILUTION	0.12	BROTH DILUTION	8
2245STDY6092670	P1150	GPS_TG_P1150	17428_8#31	PNEUMOTONE	N	AFRICA	TOGO	SAVANES	DAPAONG	CHR	AMP	MAY	2012	M	60			PNEUMONIA	BLOOD	N		QUELLUNG	3		7	13	8	6	6	1	11	BROTH DILUTION	0.015	BROTH DILUTION	0.015	BROTH DILUTION	0.015									BROTH DILUTION	0.12	BROTH DILUTION	1
2245STDY6092718	P1208	GPS_TG_P1208	17428_8#79	PNEUMOTONE	N	AFRICA	TOGO	SAVANES	DAPAONG	CHR	AMP	NOV	2012	M	33			PNEUMONIA	BLOOD	N		QUELLUNG	3		12	11	2	6	6	22	14	BROTH DILUTION	1	BROTH DILUTION	0.12	BROTH DILUTION	0.12									BROTH DILUTION	0.12	BROTH DILUTION	8
2245STDY6020793	GPS_TH_BK_0413	GPS_TH_BK_0413	15682_3#60			ASIA	THAILAND	BANGKOK	BANGKOK		UNIVERSITY OF SOUTHAMPTON	JUL	2010	F	71				BLOOD				3		7	15	2	10	6	1	22
2245STDY6020872	GPS_TH_BK_0581	GPS_TH_BK_0581	15682_4#46			ASIA	THAILAND	BANGKOK	BANGKOK		UNIVERSITY OF SOUTHAMPTON	MAY	2011	F	69				BLOOD				3		7	15	2	10	6	1	22
2245STDY6020906	GPS_TH_BK_0648	GPS_TH_BK_0648	15682_4#78			ASIA	THAILAND	BANGKOK	BANGKOK		UNIVERSITY OF SOUTHAMPTON	DEC	2011	M	2	8			PLEURAL FLUID				3		2	32	9	47	6	21	17
2245STDY6179479	2009216892	GPS_US2009216892_R1	19084_8#166	ACTIVE_BACTERIAL_CORE_SURVEILLANCE	Y	NORTH AMERICA	UNITED STATES	MARYLAND			CDC	MAR	2009		2				OTHER			QUELLUNG	3		7	15	2	10	6	1	22	BROTH DILUTION	0.03	BROTH DILUTION	0.03	BROTH DILUTION	0.06	BROTH DILUTION	0.5	BROTH DILUTION	0.5	BROTH DILUTION	0.06	BROTH DILUTION	0.06	BROTH DILUTION	0.03	BROTH DILUTION	0.25
2245STDY6179493	2013202655	GPS_US2013202655_R1	19084_8#180	ACTIVE_BACTERIAL_CORE_SURVEILLANCE	Y	NORTH AMERICA	UNITED STATES	NEW MEXICO			CDC	SEP	2012		5				PLEURAL FLUID			QUELLUNG	3		7	15	2	10	6	1	22	BROTH DILUTION	0.03	BROTH DILUTION	0.03	BROTH DILUTION	0.06	BROTH DILUTION	0.03	BROTH DILUTION	0.5	BROTH DILUTION	0.06	BROTH DILUTION	0.03	BROTH DILUTION	0.03	BROTH DILUTION	0.25
2245STDY5982716	1547_01	GPS_US_1547_01	14673_3#95	ACTIVE_BACTERIAL_CORE_SURVEILLANCE	Y	NORTH AMERICA	UNITED STATES	CONNECTICUT			CDC	AUG	2000		78			PNEUMONIA	BLOOD			QUELLUNG	3		7	15	2	10	6	1	22	BROTH DILUTION	<=0.03	BROTH DILUTION	<=0.03	BROTH DILUTION	<=0.06	BROTH DILUTION		BROTH DILUTION	<=0.25	BROTH DILUTION	<=0.06	BROTH DILUTION	<=0.06	BROTH DILUTION	<=0.06	BROTH DILUTION	<=0.12
2245STDY5982627	2008230676	GPS_US_2008230676	14673_3#6	ACTIVE_BACTERIAL_CORE_SURVEILLANCE	Y	NORTH AMERICA	UNITED STATES	CALIFORNIA			CDC	FEB	2008		4			PNEUMONIA	BLOOD			QUELLUNG	3		7	15	2	10	6	1	22	BROTH DILUTION	<=0.03	BROTH DILUTION	<=0.03	BROTH DILUTION	<=0.06	BROTH DILUTION	<=0.5	BROTH DILUTION	<=0.5	BROTH DILUTION	<=0.06	BROTH DILUTION	<=0.03	BROTH DILUTION	<=0.03	BROTH DILUTION	<=0.12
2245STDY5982662	2009201257	GPS_US_2009201257	14673_3#41	ACTIVE_BACTERIAL_CORE_SURVEILLANCE	Y	NORTH AMERICA	UNITED STATES	NEW MEXICO			CDC	JUL	2008		42			PNEUMONIA	BLOOD			QUELLUNG	3		7	15	2	10	6	1	22	BROTH DILUTION	<=0.03	BROTH DILUTION	<=0.03	BROTH DILUTION	<=0.06	BROTH DILUTION	<=0.5	BROTH DILUTION	<=0.5	BROTH DILUTION	<=0.06	BROTH DILUTION	<=0.03	BROTH DILUTION	0.06	BROTH DILUTION	<=0.12
2245STDY5982731	2009210887	GPS_US_2009210887_R1	14673_4#12	ACTIVE_BACTERIAL_CORE_SURVEILLANCE	Y	NORTH AMERICA	UNITED STATES	MINNESOTA			CDC	FEB	2009		3			PNEUMONIA	BLOOD			QUELLUNG	3		7	15	2	10	6	1	22	BROTH DILUTION	<=0.03	BROTH DILUTION	<=0.03	BROTH DILUTION	<=0.06	BROTH DILUTION	<=0.5	BROTH DILUTION	<=0.5	BROTH DILUTION	<=0.06	BROTH DILUTION	0.06	BROTH DILUTION	0.06	BROTH DILUTION	<=0.12
2245STDY5982756	2009211133	GPS_US_2009211133_R1	14673_4#37	ACTIVE_BACTERIAL_CORE_SURVEILLANCE	Y	NORTH AMERICA	UNITED STATES	OREGON			CDC	FEB	2009		1			OTITIS	BLOOD			QUELLUNG	3		7	15	2	378	6	1	22	BROTH DILUTION	<=0.03	BROTH DILUTION	<=0.03	BROTH DILUTION	<=0.06	BROTH DILUTION	<=0.5	BROTH DILUTION	<=0.5	BROTH DILUTION	<=0.06	BROTH DILUTION	0.06	BROTH DILUTION	0.06	BROTH DILUTION	0.25
2245STDY5982769	2009215761	GPS_US_2009215761_R1	14673_4#50	ACTIVE_BACTERIAL_CORE_SURVEILLANCE	Y	NORTH AMERICA	UNITED STATES	TENNESSEE			CDC	MAR	2009		46				BLOOD			QUELLUNG	3		7	15	2	10	6	1	22	BROTH DILUTION	0.03	BROTH DILUTION	0.03	BROTH DILUTION	0.06	BROTH DILUTION	0.5	BROTH DILUTION	0.5	BROTH DILUTION	0.06	BROTH DILUTION	0.03	BROTH DILUTION	0.03	BROTH DILUTION	0.25
2245STDY5982771	2009215803	GPS_US_2009215803_R1	14673_4#52	ACTIVE_BACTERIAL_CORE_SURVEILLANCE	Y	NORTH AMERICA	UNITED STATES	TENNESSEE			CDC	MAR	2009		49				BLOOD			QUELLUNG	3		7	15	2	10	6	1	22	BROTH DILUTION	0.03	BROTH DILUTION	0.03	BROTH DILUTION	0.06	BROTH DILUTION	0.5	BROTH DILUTION	0.5	BROTH DILUTION	0.06	BROTH DILUTION	0.06	BROTH DILUTION	0.06	BROTH DILUTION	0.25
2245STDY6179453	2009216821	GPS_US_2009216821_R1	19084_8#140	ACTIVE_BACTERIAL_CORE_SURVEILLANCE	Y	NORTH AMERICA	UNITED STATES	CONNECTICUT			CDC	MAR	2009		1				BLOOD			QUELLUNG	3		7	15	2	10	6	1	22	BROTH DILUTION	0.03	BROTH DILUTION	0.03	BROTH DILUTION	0.06	BROTH DILUTION	0.5	BROTH DILUTION	0.5	BROTH DILUTION	0.06	BROTH DILUTION	0.03	BROTH DILUTION	0.03	BROTH DILUTION	0.12
2245STDY5982736	2009217643	GPS_US_2009217643_R1	14673_4#17	ACTIVE_BACTERIAL_CORE_SURVEILLANCE	Y	NORTH AMERICA	UNITED STATES	MINNESOTA			CDC	APR	2009		4			EMPYEMA	PLEURAL FLUID			QUELLUNG	3		7	15	2	10	6	1	22	BROTH DILUTION	<=0.03	BROTH DILUTION	<=0.03	BROTH DILUTION	<=0.06	BROTH DILUTION	<=0.5	BROTH DILUTION	<=0.5	BROTH DILUTION	<=0.06	BROTH DILUTION	0.06	BROTH DILUTION	0.06	BROTH DILUTION	<=0.12
2245STDY6106467	2009217723	GPS_US_2009217723_R1	17966_5#119	ACTIVE_BACTERIAL_CORE_SURVEILLANCE	Y	NORTH AMERICA	UNITED STATES	MINNESOTA			CDC	JUN	2009		0				CEREBROSPINAL FLUID			QUELLUNG	3		7	15	2	10	6	1	22	BROTH DILUTION	0.03	BROTH DILUTION	0.03	BROTH DILUTION	0.06	BROTH DILUTION	0.5	BROTH DILUTION	0.5	BROTH DILUTION	0.06	BROTH DILUTION	0.06	BROTH DILUTION	0.06	BROTH DILUTION	0.12
2245STDY6106469	2009217737	GPS_US_2009217737_R1	17966_5#121	ACTIVE_BACTERIAL_CORE_SURVEILLANCE	Y	NORTH AMERICA	UNITED STATES	MINNESOTA			CDC	JUL	2009		1				PLEURAL FLUID			QUELLUNG	3		7	15	2	10	6	1	22	BROTH DILUTION	0.03	BROTH DILUTION	0.03	BROTH DILUTION	0.06	BROTH DILUTION	0.5	BROTH DILUTION	0.5	BROTH DILUTION	0.06	BROTH DILUTION	0.06	BROTH DILUTION	0.06	BROTH DILUTION	0.12
2245STDY6106478	2010200702	GPS_US_2010200702_R1	17966_5#129	ACTIVE_BACTERIAL_CORE_SURVEILLANCE	Y	NORTH AMERICA	UNITED STATES	MINNESOTA			CDC	SEP	2009		0				PLEURAL FLUID			QUELLUNG	3		7	15	2	10	6	1	22	BROTH DILUTION	0.03	BROTH DILUTION	0.03	BROTH DILUTION	0.06	BROTH DILUTION	0.5	BROTH DILUTION	0.5	BROTH DILUTION	0.06	BROTH DILUTION	0.06	BROTH DILUTION	0.06	BROTH DILUTION	0.25
2245STDY5982774	2010205394	GPS_US_2010205394_R1	14673_4#55	ACTIVE_BACTERIAL_CORE_SURVEILLANCE	Y	NORTH AMERICA	UNITED STATES	TENNESSEE			CDC	SEP	2009		19				BLOOD			QUELLUNG	3		7	15	2	10	6	1	22	BROTH DILUTION	0.03	BROTH DILUTION	0.03	BROTH DILUTION	0.06	BROTH DILUTION	0.5	BROTH DILUTION	0.5	BROTH DILUTION	0.06	BROTH DILUTION	0.06	BROTH DILUTION	0.06	BROTH DILUTION	0.25
2245STDY5982781	2010208368	GPS_US_2010208368_R1	14673_4#62	ACTIVE_BACTERIAL_CORE_SURVEILLANCE	Y	NORTH AMERICA	UNITED STATES	OREGON			CDC	OCT	2009		43				BLOOD			QUELLUNG	3		7	15	2	10	6	1	22	BROTH DILUTION	0.03	BROTH DILUTION	0.03	BROTH DILUTION	0.06	BROTH DILUTION	0.5	BROTH DILUTION	0.5	BROTH DILUTION	0.06	BROTH DILUTION	0.06	BROTH DILUTION	0.06	BROTH DILUTION	0.12
2245STDY6106494	2010209960	GPS_US_2010209960_R1	18623_5#47	ACTIVE_BACTERIAL_CORE_SURVEILLANCE	Y	NORTH AMERICA	UNITED STATES	MINNESOTA			CDC	OCT	2009		2				BLOOD			QUELLUNG	3		7	15	2	10	6	1	22	BROTH DILUTION	0.03	BROTH DILUTION	0.03	BROTH DILUTION	0.06	BROTH DILUTION	0.5	BROTH DILUTION	0.5	BROTH DILUTION	0.06	BROTH DILUTION	0.06	BROTH DILUTION	0.06	BROTH DILUTION	0.25
2245STDY5982435	2013208713	GPS_US_2013208713	14673_1#6	ACTIVE_BACTERIAL_CORE_SURVEILLANCE	Y	NORTH AMERICA	UNITED STATES	OREGON			CDC	NOV	2012		70			PNEUMONIA	BLOOD			QUELLUNG	3		7	15	2	10	6	1	22	BROTH DILUTION	<=0.03	BROTH DILUTION	<=0.03	BROTH DILUTION	<=0.06	BROTH DILUTION	<=0.03	BROTH DILUTION	<=0.5	BROTH DILUTION	<=0.06	BROTH DILUTION	<=0.03	BROTH DILUTION	<=0.03	BROTH DILUTION	0.25
2245STDY5982437	2013212843	GPS_US_2013212843	14673_1#8	ACTIVE_BACTERIAL_CORE_SURVEILLANCE	Y	NORTH AMERICA	UNITED STATES	MINNESOTA			CDC	NOV	2012		54			BACTEREMIA	BLOOD			QUELLUNG	3		7	15	2	10	6	1	22	BROTH DILUTION	<=0.03	BROTH DILUTION	<=0.03	BROTH DILUTION	<=0.06	BROTH DILUTION	<=0.03	BROTH DILUTION	<=0.5	BROTH DILUTION	<=0.06	BROTH DILUTION	0.06	BROTH DILUTION	0.06	BROTH DILUTION	<=0.12
2245STDY5982606	3192_07	GPS_US_3192_07	14673_2#81	ACTIVE_BACTERIAL_CORE_SURVEILLANCE	Y	NORTH AMERICA	UNITED STATES	MARYLAND			CDC	MAR	2006		4			PNEUMONIA	BLOOD			QUELLUNG	3		7	15	2	10	6	1	22	BROTH DILUTION	<=0.03	BROTH DILUTION	<=0.03	BROTH DILUTION	<=0.06	BROTH DILUTION	<=0.5	BROTH DILUTION	<=0.5	BROTH DILUTION	<=0.06	BROTH DILUTION	0.06	BROTH DILUTION	0.06	BROTH DILUTION	0.25
2245STDY5982652	3532_02	GPS_US_3532_02	14673_3#31	ACTIVE_BACTERIAL_CORE_SURVEILLANCE	Y	NORTH AMERICA	UNITED STATES	CALIFORNIA			CDC	DEC	2001		50			PNEUMONIA	BLOOD			QUELLUNG	3		7	15	2	10	6	1	22	BROTH DILUTION	<=0.03	BROTH DILUTION	<=0.03	BROTH DILUTION	<=0.06	BROTH DILUTION		BROTH DILUTION	<=0.25	BROTH DILUTION	<=0.06	BROTH DILUTION	0.06	BROTH DILUTION	0.06	BROTH DILUTION	0.5
2245STDY5982644	4295_05	GPS_US_4295_05	14673_3#23	ACTIVE_BACTERIAL_CORE_SURVEILLANCE	Y	NORTH AMERICA	UNITED STATES	GEORGIA			CDC	JAN	2005		5			PNEUMONIA	BLOOD			QUELLUNG	3		7	15	2	10	6	1	22	BROTH DILUTION	<=0.03	BROTH DILUTION	<=0.03	BROTH DILUTION	<=0.06	BROTH DILUTION	<=0.5	BROTH DILUTION	<=0.5	BROTH DILUTION	<=0.06	BROTH DILUTION	0.06	BROTH DILUTION	0.06	BROTH DILUTION	<=0.12
2245STDY5982714	4589_04	GPS_US_4589_04	14673_3#93	ACTIVE_BACTERIAL_CORE_SURVEILLANCE	Y	NORTH AMERICA	UNITED STATES	MINNESOTA			CDC	JAN	2002		62			MENINGITIS	CEREBROSPINAL FLUID			QUELLUNG	3		7	15	2	10	6	1	22	BROTH DILUTION	<=0.03	BROTH DILUTION	<=0.03	BROTH DILUTION	<=0.06	BROTH DILUTION		BROTH DILUTION	<=0.25	BROTH DILUTION	<=0.06	BROTH DILUTION	0.06	BROTH DILUTION	0.06	BROTH DILUTION	0.25
2245STDY5982684	4771_02	GPS_US_4771_02	14673_3#63	ACTIVE_BACTERIAL_CORE_SURVEILLANCE	Y	NORTH AMERICA	UNITED STATES	MARYLAND			CDC	DEC	2001		70			PNEUMONIA	BLOOD			QUELLUNG	3		7	15	2	10	6	1	22	BROTH DILUTION	<=0.03	BROTH DILUTION	<=0.03	BROTH DILUTION	<=0.06	BROTH DILUTION		BROTH DILUTION	<=0.25	BROTH DILUTION	<=0.06	BROTH DILUTION	0.06	BROTH DILUTION	0.06	BROTH DILUTION	<=0.12
2245STDY5982665	5713_05	GPS_US_5713_05	14673_3#44	ACTIVE_BACTERIAL_CORE_SURVEILLANCE	Y	NORTH AMERICA	UNITED STATES	MINNESOTA			CDC	JAN	2004		77			PNEUMONIA	BLOOD			QUELLUNG	3		7	15	2	10	6	1	22	BROTH DILUTION	<=0.03	BROTH DILUTION	<=0.03	BROTH DILUTION	<=0.06	BROTH DILUTION		BROTH DILUTION	<=0.25	BROTH DILUTION	<=0.06	BROTH DILUTION	<=0.03	BROTH DILUTION	<=0.03	BROTH DILUTION	<=0.12
2245STDY5982485	6205_04	GPS_US_6205_04	14673_1#56	ACTIVE_BACTERIAL_CORE_SURVEILLANCE	Y	NORTH AMERICA	UNITED STATES	COLORADO			CDC		2003		1			BACTEREMIA	BLOOD			QUELLUNG	3		404	12	19	226	89	1	22	BROTH DILUTION	<=0.03	BROTH DILUTION	<=0.03	BROTH DILUTION	<=0.06	BROTH DILUTION		BROTH DILUTION	<=0.25	BROTH DILUTION	<=0.06	BROTH DILUTION	0.06	BROTH DILUTION	0.06	BROTH DILUTION	0.25
2245STDY5982474	6827_06	GPS_US_6827_06	14673_1#45	ACTIVE_BACTERIAL_CORE_SURVEILLANCE	Y	NORTH AMERICA	UNITED STATES	CALIFORNIA			CDC	JAN	2006		2			PNEUMONIA	BLOOD			QUELLUNG	3		7	15	2	10	6	1	22	BROTH DILUTION	<=0.03	BROTH DILUTION	<=0.03	BROTH DILUTION	<=0.06	BROTH DILUTION	<=0.5	BROTH DILUTION	<=0.5	BROTH DILUTION	<=0.06	BROTH DILUTION	>32	BROTH DILUTION	>2	BROTH DILUTION	0.25
2245STDY5982591	6848_04	GPS_US_6848_04	14673_2#66	ACTIVE_BACTERIAL_CORE_SURVEILLANCE	Y	NORTH AMERICA	UNITED STATES	TENNESSEE			CDC	DEC	2003		4			PNEUMONIA	BLOOD			QUELLUNG	3		7	15	2	10	6	1	22	BROTH DILUTION	<=0.03	BROTH DILUTION	<=0.03	BROTH DILUTION	<=0.06	BROTH DILUTION		BROTH DILUTION	<=0.25	BROTH DILUTION	<=0.06	BROTH DILUTION	0.06	BROTH DILUTION	0.06	BROTH DILUTION	<=0.12
2245STDY5982489	7565_07	GPS_US_7565_07	14673_1#60	ACTIVE_BACTERIAL_CORE_SURVEILLANCE	Y	NORTH AMERICA	UNITED STATES	NEW MEXICO			CDC	JAN	2007		1			PNEUMONIA	PLEURAL FLUID			QUELLUNG	3		7	15	2	10	6	1	22	BROTH DILUTION	<=0.03	BROTH DILUTION	<=0.03	BROTH DILUTION	<=0.06	BROTH DILUTION	<=0.5	BROTH DILUTION	<=0.5	BROTH DILUTION	<=0.06	BROTH DILUTION	<=0.03	BROTH DILUTION	0.06	BROTH DILUTION	<=0.12
2245STDY5982457	8724_03	GPS_US_8724_03	14673_1#28	ACTIVE_BACTERIAL_CORE_SURVEILLANCE	Y	NORTH AMERICA	UNITED STATES	MINNESOTA			CDC	JAN	2003		2			PNEUMONIA	PLEURAL FLUID			QUELLUNG	3		7	15	2	10	6	676	22	BROTH DILUTION	<=0.03	BROTH DILUTION	<=0.03	BROTH DILUTION	<=0.06	BROTH DILUTION		BROTH DILUTION	<=0.25	BROTH DILUTION	<=0.06	BROTH DILUTION	<=0.03	BROTH DILUTION	<=0.03	BROTH DILUTION	<=0.12
2245STDY5983058	PATH1714	GPS_US_PATH1714	14723_1#28	GLOBAL STRAIN BANK	Y	ASIA	INDIA		VELLORE		EMORY UNIVERSITY											QUELLUNG	3		46	8	2	10	6	1	22
2245STDY5983066	PATH1780	GPS_US_PATH1780	14723_1#36	GLOBAL STRAIN BANK	Y	ASIA	INDIA				EMORY UNIVERSITY											QUELLUNG	3		7	15	2	10	6	1	22
2245STDY5983086	PATH1828	GPS_US_PATH1828	14723_1#56	GLOBAL STRAIN BANK	Y	ASIA	INDIA				EMORY UNIVERSITY											QUELLUNG	3		2	32	165	5	6	112	145
2245STDY6106607	PATH368	GPS_US_PATH368	18090_1#63	GLOBAL STRAIN BANK	Y	AFRICA	EGYPT	CAIRO			EMORY UNIVERSITY		2008	M		3			CSF			QUELLUNG	3	260	26	9	15	14	9	16	19	BROTH DILUTION	<=0.03	BROTH DILUTION	<=0.03	BROTH DILUTION	<=0.06	BROTH DILUTION	<=0.5					BROTH DILUTION	<=0.03	BROTH DILUTION	0.06
2245STDY6106715	PATH4198	GPS_US_PATH4198	18090_1#168	GLOBAL STRAIN BANK	Y	AFRICA	ETHIOPIA				EMORY UNIVERSITY							CARRIAGE	NASOPHARYNGEAL SWAB			QUELLUNG	3	6568	12	308	302	179	10	142	22
2245STDY6179032	PATH4282	GPS_US_PATH4282	19341_3#142	GLOBAL STRAIN BANK	Y	AFRICA	ETHIOPIA				EMORY UNIVERSITY							CARRIAGE	NASOPHARYNGEAL SWAB			QUELLUNG	3	6567	12	308	302	179	10	142	17
2245STDY6179064	PATH4362	GPS_US_PATH4362	19341_3#173	GLOBAL STRAIN BANK	Y	AFRICA	ETHIOPIA				EMORY UNIVERSITY							CARRIAGE	NASOPHARYNGEAL SWAB			QUELLUNG	3	6567	12	308	302	179	10	142	17
2245STDY5983254	PATH4844	GPS_US_PATH4844	14723_3#32	GLOBAL STRAIN BANK	Y	EUROPE	LATVIA				EMORY UNIVERSITY		1999						OP SWAB			QUELLUNG	3		46	8	2	10	6	1	22
2245STDY5983265	PATH4857	GPS_US_PATH4857	14723_3#43	GLOBAL STRAIN BANK	Y	EUROPE	LITHUANIA				EMORY UNIVERSITY		1999					OTITIS MEDIA	MIDDLE EAR FLUID			QUELLUNG	3		46	8	2	10	6	724	22
2245STDY5983267	PATH4859	GPS_US_PATH4859	14723_3#45	GLOBAL STRAIN BANK	Y	EUROPE	LITHUANIA				EMORY UNIVERSITY		1999						BRONCHIAL SECRETION			QUELLUNG	3		46	8	2	10	6	1	22
2245STDY5983287	PATH5409	GPS_US_PATH5409	14723_3#65	GLOBAL STRAIN BANK	Y	AFRICA	MOZAMBIQUE				EMORY UNIVERSITY		2010	F					CSF			QUELLUNG	3		10	17	4	38	6	14	6	BROTH DILUTION	0.12	BROTH DILUTION	<=0.03	BROTH DILUTION	<=0.06	BROTH DILUTION	<=0.5	BROTH DILUTION	<=0.5	BROTH DILUTION	<=0.06	BROTH DILUTION	8	BROTH DILUTION	0.06	BROTH DILUTION	4
2245STDY5983412	PATH5562	GPS_US_PATH5562	14723_4#93	GLOBAL STRAIN BANK	Y	AFRICA	MOZAMBIQUE				EMORY UNIVERSITY		2010	F					BLOOD			QUELLUNG	3		10	17	4	38	6	14	6	BROTH DILUTION	0.25	BROTH DILUTION	0.06	BROTH DILUTION	0.12	BROTH DILUTION	<=0.5	BROTH DILUTION	<=0.5	BROTH DILUTION	<=0.06	BROTH DILUTION	4	BROTH DILUTION	0.06	BROTH DILUTION	4
2245STDY6179377	PATH5938	GPS_US_PATH5938_R1	19084_8#113	GLOBAL STRAIN BANK	Y	LATIN AMERICA	PERU		LIMA	HNCH	EMORY UNIVERSITY		2011	M	41			PNEUMONIA	BLOOD			QUELLUNG	3		46	8	2	10	6	1	22	DISC DIFFUSION	NS											DISC DIFFUSION	25
2245STDY6329031	PATH6296	GPS_US_PATH6296	21053_8#9	GLOBAL STRAIN BANK	N	ASIA	QATAR		DOHA		EMORY UNIVERSITY		2010						SPUTUM			QUELLUNG	3	8798	12	5	89	8	6	1	8
2245STDY5983478	PATH6452	GPS_US_PATH6452	14723_6#64	GLOBAL STRAIN BANK	Y	LATIN AMERICA	TRINIDAD AND TOBAGO			SFGH	EMORY UNIVERSITY		2012	M	49			MENINGITIS	BLOOD			QUELLUNG	3		7	15	2	10	6	1	22
2245STDY5983488	PATH6461	GPS_US_PATH6461	14723_6#73	GLOBAL STRAIN BANK	Y	LATIN AMERICA	TRINIDAD AND TOBAGO			EWMSC	EMORY UNIVERSITY			F	8			PNEUMONIA	BLOOD			QUELLUNG	3		1	26	28	11	452	1	14
2245STDY5983502	PATH6475	GPS_US_PATH6475	14723_6#87	GLOBAL STRAIN BANK	Y	LATIN AMERICA	TRINIDAD AND TOBAGO			EWMSC	EMORY UNIVERSITY		2012	F				SEPSIS	BLOOD			QUELLUNG	3		7	15	2	10	6	1	22
2245STDY5983515	PATH6488	GPS_US_PATH6488	14723_5#5	GLOBAL STRAIN BANK	Y	LATIN AMERICA	TRINIDAD AND TOBAGO			EWMSC	EMORY UNIVERSITY		2012	M	54			PNEUMONIA	BLOOD			QUELLUNG	3		7	15	2	10	6	1	22
2245STDY6020397	PATH6505	GPS_US_PATH6505	15608_4#46	GLOBAL STRAIN BANK	Y	LATIN AMERICA	TRINIDAD AND TOBAGO			POSGH	EMORY UNIVERSITY	JUL	1997	M	24			PNEUMONIA	OTHER			QUELLUNG	3		1	26	28	11	13	1	14
2245STDY6020402	PATH6510	GPS_US_PATH6510	15608_4#51	GLOBAL STRAIN BANK	Y	LATIN AMERICA	TRINIDAD AND TOBAGO			POSGH	EMORY UNIVERSITY	APR	1997	M	87			PNEUMONIA	BLOOD			QUELLUNG	3		5	35	29	12	9	39	18
2245STDY6020406	PATH6514	GPS_US_PATH6514	15608_4#55	GLOBAL STRAIN BANK	Y	LATIN AMERICA	TRINIDAD AND TOBAGO			POSGH	EMORY UNIVERSITY		1998						BLOOD			QUELLUNG	3		1	26	28	11	452	1	14
2245STDY6020407	PATH6515	GPS_US_PATH6515	15608_4#56	GLOBAL STRAIN BANK	Y	LATIN AMERICA	TRINIDAD AND TOBAGO			SFGH	EMORY UNIVERSITY		1998					MENINGITIS				QUELLUNG	3		7	15	2	10	6	1	22
2245STDY6020412	PATH6520	GPS_US_PATH6520	15608_4#61	GLOBAL STRAIN BANK	Y	LATIN AMERICA	TRINIDAD AND TOBAGO			SDAH	EMORY UNIVERSITY	SEP	1998	F	89			MENINGITIS	CSF			QUELLUNG	3		2	12	19	1	6	615	22
2245STDY6020420	PATH6528	GPS_US_PATH6528	15608_4#69	GLOBAL STRAIN BANK	Y	LATIN AMERICA	TRINIDAD AND TOBAGO			EWMSC	EMORY UNIVERSITY		2013	M	85			OTITIS MEDIA	MIDDLE EAR FLUID			QUELLUNG	3		7	15	2	10	6	1	22
2245STDY6020425	PATH6533	GPS_US_PATH6533	15608_4#74	GLOBAL STRAIN BANK	Y	LATIN AMERICA	TRINIDAD AND TOBAGO			EWMSC	EMORY UNIVERSITY		2012	M		7		OTITIS MEDIA	MIDDLE EAR FLUID			QUELLUNG	3		1	26	28	11	452	1	14
2245STDY6179123	PATH6911	GPS_US_PATH6911	19084_7#48	GLOBAL STRAIN BANK	Y	ASIA	QATAR				EMORY UNIVERSITY		2012	F	70				BLOOD			QUELLUNG	3		7	15	2	10	6	1	22
2245STDY6179132	PATH6974	GPS_US_PATH6974	19084_7#57	GLOBAL STRAIN BANK	Y	ASIA	QATAR				EMORY UNIVERSITY		2014	M	72				BLOOD			QUELLUNG	3		2	5	29	18	42	3	9
2245STDY6179135	PATH7000	GPS_US_PATH7000	19084_7#60	GLOBAL STRAIN BANK	Y	ASIA	QATAR				EMORY UNIVERSITY		2014	F	3				BLOOD			QUELLUNG	3		7	15	2	10	6	1	22
2245STDY5823384	22996	GPS_ZA_1119	13415_8#23	GERMS-SA	Y	AFRICA	SOUTH AFRICA	GAUTENG			NICD	JUN	2009	F		2			BLOOD			QUELLUNG	3		2	32	9	47	6	21	17																	BROTH DILUTION	2
2245STDY5882808	14786	GPS_ZA_1309	14555_3#27	GERMS-SA	Y	AFRICA	SOUTH AFRICA	MPUMALANGA			NICD	OCT	2007	F	4				BLOOD			QUELLUNG	3		2	32	9	47	6	21	17																	ETEST	0.094
2245STDY5882867	15818	GPS_ZA_1368	14555_3#86	GERMS-SA	Y	AFRICA	SOUTH AFRICA	GAUTENG			NICD	JAN	2008	F	5				BLOOD			QUELLUNG	3		2	32	9	47	6	21	17																	ETEST	0.064
2245STDY5882952	16870	GPS_ZA_1452	14257_1#75	GERMS-SA	Y	AFRICA	SOUTH AFRICA	GAUTENG			NICD	APR	2008	F			1		BLOOD			QUELLUNG	3		2	32	9	47	6	21	17																	ETEST	0.125
2245STDY5883032	9627	GPS_ZA_1531	14410_8#59	GERMS-SA	Y	AFRICA	SOUTH AFRICA	GAUTENG			NICD	OCT	2006	F	72				BLOOD			QUELLUNG	3		2	32	9	47	6	21	17																	ETEST	0.125
2245STDY5883061	18226	GPS_ZA_1560	14410_8#88	GERMS-SA	Y	AFRICA	SOUTH AFRICA	GAUTENG			NICD	JUL	2008	M	43				BLOOD			QUELLUNG	3		2	32	9	47	6	21	17																	ETEST	0.064
2245STDY5883093	22779/22787	GPS_ZA_1591	14566_4#24	GERMS-SA	Y	AFRICA	SOUTH AFRICA	WESTERN CAPE			NICD	MAY	2009	M	5				CSF	N		QUELLUNG	3		2	32	54	47	114	115	17																	BROTH DILUTION	0.25
2245STDY5883268	27171/27174	GPS_ZA_1764	14566_5#7	GERMS-SA	Y	AFRICA	SOUTH AFRICA	EASTERN CAPE			NICD	APR	2010	M			20		CSF			QUELLUNG	3		7	15	2	10	6	1	22	BROTH DILUTION	0.03	BROTH DILUTION	0.03	BROTH DILUTION	0.06	BROTH DILUTION	0.5			BROTH DILUTION	0.06	BROTH DILUTION	0.06	BROTH DILUTION	0.06	BROTH DILUTION	0.25
2245STDY5883395	29531	GPS_ZA_1890	14412_2#38	GERMS-SA	Y	AFRICA	SOUTH AFRICA	GAUTENG			NICD	SEP	2010	M	24				CSF			QUELLUNG	3		2	32	9	47	6	21	17	BROTH DILUTION	0.03	BROTH DILUTION	0.03	BROTH DILUTION	0.06	BROTH DILUTION	0.5			BROTH DILUTION	0.06	BROTH DILUTION	0.06	BROTH DILUTION	0.06	BROTH DILUTION	0.25
2245STDY6092637	29412	GPS_ZA_1921_R1	17138_4#93	GERMS-SA	Y	AFRICA	SOUTH AFRICA	GAUTENG			NICD	SEP	2010	M	34				BLOOD			QUELLUNG	3		12	19	2	17	6	22	14	BROTH DILUTION	0.03	BROTH DILUTION	0.03	BROTH DILUTION	0.06	BROTH DILUTION	0.5			BROTH DILUTION	0.06	BROTH DILUTION	0.03	BROTH DILUTION	0.03	BROTH DILUTION	0.25
2245STDY5883432	29240	GPS_ZA_1927	14412_2#75	GERMS-SA	Y	AFRICA	SOUTH AFRICA	LIMPOPO			NICD	SEP	2010	M	30				BLOOD			QUELLUNG	3		7	15	2	10	6	1	22	BROTH DILUTION	0.03	BROTH DILUTION	0.03	BROTH DILUTION	0.06	BROTH DILUTION	0.5			BROTH DILUTION	0.06	BROTH DILUTION	0.06	BROTH DILUTION	0.06	BROTH DILUTION	0.25
2245STDY5883536	30802	GPS_ZA_2030	14566_6#83	GERMS-SA	Y	AFRICA	SOUTH AFRICA	GAUTENG			NICD	JAN	2011	M	36				PLEURAL FLUID			QUELLUNG	3		12	11	2	6	6	22	14	BROTH DILUTION	0.5	BROTH DILUTION	0.06	BROTH DILUTION	0.12	BROTH DILUTION	0.5			BROTH DILUTION	0.12	BROTH DILUTION	0.06	BROTH DILUTION	0.06	BROTH DILUTION	4
2245STDY5883560	31780	GPS_ZA_2053	14555_4#11	GERMS-SA	Y	AFRICA	SOUTH AFRICA	WESTERN CAPE			NICD	MAY	2011	F	1				PLEURAL FLUID			QUELLUNG	3		2	32	9	47	6	21	17	BROTH DILUTION	0.03	BROTH DILUTION	0.03	BROTH DILUTION	0.06	BROTH DILUTION	0.5			BROTH DILUTION	0.06	BROTH DILUTION	0.06	BROTH DILUTION	0.06	BROTH DILUTION	0.5
2245STDY5883582	24942	GPS_ZA_2075	14555_4#33	GERMS-SA	Y	AFRICA	SOUTH AFRICA	KWAZULU NATAL			NICD	SEP	2009	M	1				BLOOD			QUELLUNG	3		2	32	9	47	6	21	17																	BROTH DILUTION	0.064
2245STDY5883584	31802	GPS_ZA_2077	14555_4#35	GERMS-SA	Y	AFRICA	SOUTH AFRICA	GAUTENG			NICD	MAY	2011	M	4				BLOOD	N		QUELLUNG	3		2	32	9	47	6	21	17	BROTH DILUTION	0.03	BROTH DILUTION	0.03	BROTH DILUTION	0.06	BROTH DILUTION	0.5			BROTH DILUTION	0.06	BROTH DILUTION	0.06	BROTH DILUTION	0.06	BROTH DILUTION	0.12
2245STDY5883623	31748	GPS_ZA_2116	14555_4#74	GERMS-SA	Y	AFRICA	SOUTH AFRICA	GAUTENG			NICD	MAY	2011	F	4				BLOOD			QUELLUNG	3		12	11	2	6	6	22	14	BROTH DILUTION	0.25	BROTH DILUTION	0.06	BROTH DILUTION	0.12	BROTH DILUTION	0.5			BROTH DILUTION	0.06	BROTH DILUTION	0.03	BROTH DILUTION	0.03	BROTH DILUTION	4
2245STDY5883632	31681	GPS_ZA_2125	14555_4#83	GERMS-SA	Y	AFRICA	SOUTH AFRICA	GAUTENG			NICD	MAY	2011	M		4			BLOOD	N		QUELLUNG	3		2	32	9	47	6	21	17	BROTH DILUTION	0.03	BROTH DILUTION	0.03	BROTH DILUTION	0.06	BROTH DILUTION	0.5			BROTH DILUTION	0.06	BROTH DILUTION	0.06	BROTH DILUTION	0.06	BROTH DILUTION	0.25
2245STDY5884358	25346	GPS_ZA_2178	14913_3#41	GERMS-SA	Y	AFRICA	SOUTH AFRICA	GAUTENG			NICD	OCT	2009	M	12				BLOOD	P		QUELLUNG	3		12	11	2	6	6	22	14	BROTH DILUTION	1	BROTH DILUTION	0.12	BROTH DILUTION	0.12	BROTH DILUTION	0.5			BROTH DILUTION	0.12	BROTH DILUTION	0.06	BROTH DILUTION	0.06	BROTH DILUTION	2
2245STDY5884414	33688	GPS_ZA_2233	14913_2#1	GERMS-SA	Y	AFRICA	SOUTH AFRICA	WESTERN CAPE			NICD	SEP	2011	F	33				PLEURAL FLUID			QUELLUNG	3		13	340	15	14	10	16	19	BROTH DILUTION	0.03	BROTH DILUTION	0.03	BROTH DILUTION	0.06	BROTH DILUTION	0.5			BROTH DILUTION	0.06	BROTH DILUTION	0.06	BROTH DILUTION	0.06	BROTH DILUTION	0.12
2245STDY5982149	39298	GPS_ZA_2525	14936_4#8	GERMS-SA	Y	AFRICA	SOUTH AFRICA	KWAZULU NATAL			NICD	JUN	2013	M	52				PLEURAL FLUID	P		QUELLUNG	3		2	32	9	47	6	21	17	BROTH DILUTION	0.015	BROTH DILUTION	0.5			BROTH DILUTION	0.015			BROTH DILUTION	0.06	BROTH DILUTION	0.06	BROTH DILUTION	0.06	BROTH DILUTION	0.25
2245STDY5982157	39333	GPS_ZA_2533	14936_4#16	GERMS-SA	Y	AFRICA	SOUTH AFRICA	WESTERN CAPE			NICD	JUN	2013	M			14		BLOOD	N		QUELLUNG	3		1	26	28	11	13	1	14	BROTH DILUTION	0.015	BROTH DILUTION	0.5			BROTH DILUTION	0.03			BROTH DILUTION	0.06	BROTH DILUTION	0.06	BROTH DILUTION	0.06	BROTH DILUTION	0.5
2245STDY5982168	38832	GPS_ZA_2544	14936_4#27	GERMS-SA	Y	AFRICA	SOUTH AFRICA	MPUMALANGA			NICD	APR	2013	M	59				BLOOD			QUELLUNG	3		12	11	2	6	6	22	14	BROTH DILUTION	1	BROTH DILUTION	0.5			BROTH DILUTION	0.25			BROTH DILUTION	0.12	BROTH DILUTION	0.06	BROTH DILUTION	0.12	BROTH DILUTION	8
2245STDY5982193	38946	GPS_ZA_2569	14936_4#52	GERMS-SA	Y	AFRICA	SOUTH AFRICA	GAUTENG			NICD	MAY	2013	M	33				BLOOD	P		QUELLUNG	3		2	32	9	47	6	21	17	BROTH DILUTION	0.015	BROTH DILUTION	0.5			BROTH DILUTION	0.015			BROTH DILUTION	0.06	BROTH DILUTION	0.06	BROTH DILUTION	0.06	BROTH DILUTION	0.25
2245STDY5982210	39009	GPS_ZA_2586	14936_4#69	GERMS-SA	Y	AFRICA	SOUTH AFRICA	GAUTENG			NICD	MAY	2013	F		1			BLOOD	N		QUELLUNG	3		2	545	9	47	532	21	17	BROTH DILUTION	0.015	BROTH DILUTION	0.5			BROTH DILUTION	0.015			BROTH DILUTION	0.06	BROTH DILUTION	0.06	BROTH DILUTION	0.06	BROTH DILUTION	0.25
2245STDY5982223	38777	GPS_ZA_2599	14936_4#82	GERMS-SA	Y	AFRICA	SOUTH AFRICA	FREE STATE			NICD	APR	2013	M	1				BLOOD	N		QUELLUNG	3		7	15	2	10	6	1	22	BROTH DILUTION	0.015	BROTH DILUTION	0.5			BROTH DILUTION	0.015			BROTH DILUTION	0.06	BROTH DILUTION	0.06	BROTH DILUTION	0.06	BROTH DILUTION	0.25
2245STDY5982296	39767	GPS_ZA_2671	14913_5#59	GERMS-SA	Y	AFRICA	SOUTH AFRICA	GAUTENG			NICD	JUL	2013	F	4				CSF			QUELLUNG	3		2	32	9	47	6	21	17	BROTH DILUTION	0.015	BROTH DILUTION	0.5			BROTH DILUTION	0.015			BROTH DILUTION	0.06	BROTH DILUTION	0.06	BROTH DILUTION	0.06	BROTH DILUTION	0.25
2245STDY5982332	40220	GPS_ZA_2707	14913_5#95	GERMS-SA	Y	AFRICA	SOUTH AFRICA	LIMPOPO			NICD	AUG	2013	M	3				BLOOD			QUELLUNG	3		4	16	19	15	6	20	26	BROTH DILUTION	1	BROTH DILUTION	2			BROTH DILUTION	0.5			BROTH DILUTION	0.5	BROTH DILUTION	4	BROTH DILUTION	0.06	BROTH DILUTION	8
2245STDY5982400	40780	GPS_ZA_2761	14913_6#67	GERMS-SA	Y	AFRICA	SOUTH AFRICA	GAUTENG			NICD	OCT	2013	F	52				BLOOD	N		QUELLUNG	3		7	15	2	10	6	1	22	BROTH DILUTION	0.015	BROTH DILUTION	0.5			BROTH DILUTION	0.015			BROTH DILUTION	0.06	BROTH DILUTION	0.06	BROTH DILUTION	0.06	BROTH DILUTION	0.25
2245STDY5982413	41697	GPS_ZA_2770	14913_6#80	GERMS-SA	Y	AFRICA	SOUTH AFRICA	GAUTENG			NICD	FEB	2014	M	7				BLOOD			QUELLUNG	3		2	32	9	47	6	21	17	BROTH DILUTION	0.06	BROTH DILUTION	0.5			BROTH DILUTION	0.03			BROTH DILUTION	0.06	BROTH DILUTION	0.06	BROTH DILUTION	0.06	BROTH DILUTION	0.25
2245STDY6092204	42522	GPS_ZA_2848	17175_7#55	GERMS-SA	Y	AFRICA	SOUTH AFRICA	KWAZULU NATAL			NICD	JUN	2014	F		2			BLOOD			QUELLUNG	3		2	5	29	12	16	3	14	BROTH DILUTION	0.015	BROTH DILUTION	0.5			BROTH DILUTION	0.03			BROTH DILUTION	0.06	BROTH DILUTION	0.06	BROTH DILUTION	0.06	BROTH DILUTION	0.5
2245STDY6092221	42312	GPS_ZA_2864	18090_5#43	GERMS-SA	Y	AFRICA	SOUTH AFRICA	GAUTENG			NICD	MAY	2014	F		1			BLOOD			QUELLUNG	3		7	15	2	10	6	1	22	BROTH DILUTION	0.015	BROTH DILUTION	0.5			BROTH DILUTION	0.03			BROTH DILUTION	0.06	BROTH DILUTION	0.06	BROTH DILUTION	0.06	BROTH DILUTION	0.25
2245STDY6092238	41569	GPS_ZA_2880	17175_7#88	GERMS-SA	Y	AFRICA	SOUTH AFRICA	GAUTENG			NICD	JAN	2014	M	48				BLOOD	P		QUELLUNG	3		13	340	15	14	10	16	19	BROTH DILUTION	0.015	BROTH DILUTION	0.5			BROTH DILUTION	0.03			BROTH DILUTION	0.06	BROTH DILUTION	0.06	BROTH DILUTION	0.06	BROTH DILUTION	0.25
2245STDY6092312	41501	GPS_ZA_2951	17175_8#70	GERMS-SA	Y	AFRICA	SOUTH AFRICA	GAUTENG			NICD	JAN	2014	M	33				BLOOD	P		QUELLUNG	3		2	32	39	47	6	21	17	BROTH DILUTION	0.015	BROTH DILUTION	0.5			BROTH DILUTION	0.015			BROTH DILUTION	0.06	BROTH DILUTION	0.06	BROTH DILUTION	0.06	BROTH DILUTION	0.25
2245STDY6092333	43139	GPS_ZA_2972	17175_8#91	GERMS-SA	Y	AFRICA	SOUTH AFRICA	WESTERN CAPE			NICD	JUL	2014	F	30				JOINT FLUID			QUELLUNG	3		7	15	2	10	6	1	22	BROTH DILUTION	0.25	BROTH DILUTION	0.5			BROTH DILUTION	0.12			BROTH DILUTION	0.06	BROTH DILUTION	0.06	BROTH DILUTION	0.06	BROTH DILUTION	2
2245STDY6092356	43724	GPS_ZA_2994	17150_6#20	GERMS-SA	Y	AFRICA	SOUTH AFRICA	WESTERN CAPE			NICD	SEP	2014	M	28				CSF	P		QUELLUNG	3		2	32	9	47	6	21	17	BROTH DILUTION	0.015	BROTH DILUTION	0.5			BROTH DILUTION	0.015			BROTH DILUTION	0.06	BROTH DILUTION	0.06	BROTH DILUTION	0.06	BROTH DILUTION	0.12
2245STDY6092372	43771	GPS_ZA_3006	17150_6#36	GERMS-SA	Y	AFRICA	SOUTH AFRICA	EASTERN CAPE			NICD	SEP	2014	M	25				BLOOD			QUELLUNG	3		2	32	9	47	6	21	17	BROTH DILUTION	0.06	BROTH DILUTION	0.5			BROTH DILUTION	0.06			BROTH DILUTION	0.06	BROTH DILUTION	0.03	BROTH DILUTION	0.03	BROTH DILUTION	8
2245STDY6092426	44042	GPS_ZA_3042	17150_6#90	GERMS-SA	Y	AFRICA	SOUTH AFRICA	FREE STATE			NICD	OCT	2014	M	37				CSF			QUELLUNG	3		2	32	9	47	6	21	17	BROTH DILUTION	0.015	BROTH DILUTION	0.5			BROTH DILUTION	0.015			BROTH DILUTION	0.06	BROTH DILUTION	0.06	BROTH DILUTION	0.03	BROTH DILUTION	0.12
2245STDY8087516	315	GPS_ZA_4202	31919_2#205	GERMS-SA	Y	AFRICA	SOUTH AFRICA	GAUTENG			NICD	FEB	2005	F		3			CSF	P		QUELLUNG	3		12	11	2	6	6	22	14	BROTH DILUTION	1					BROTH DILUTION	0.5					BROTH DILUTION	256	BROTH DILUTION	256	BROTH DILUTION	32
2245STDY5823015	10637	GPS_ZA_754	13415_4#42	GERMS-SA	Y	AFRICA	SOUTH AFRICA	GAUTENG			NICD	JAN	2007	M	44				BLOOD			QUELLUNG	3		7	15	2	10	6	1	22																	ETEST	0.38
2245STDY5823034	10769	GPS_ZA_773	13415_4#61	GERMS-SA	Y	AFRICA	SOUTH AFRICA	GAUTENG			NICD	JAN	2007	M		11			CSF			QUELLUNG	3		2	32	9	47	6	21	17																	ETEST	0.19
2245STDY5823043	10756	GPS_ZA_782	13415_4#70	GERMS-SA	Y	AFRICA	SOUTH AFRICA	WESTERN CAPE			NICD	JAN	2007	M	56				BLOOD			QUELLUNG	3		7	15	2	10	6	1	22																	ETEST	0.25
2245STDY5823067	10896	GPS_ZA_806	13415_4#94	GERMS-SA	Y	AFRICA	SOUTH AFRICA	MPUMALANGA			NICD	FEB	2007	F	29				BLOOD	P		QUELLUNG	3		2	32	9	47	6	21	17																	ETEST	0.19
2245STDY6029971	40570	GPS_ZA_CARRIAGE_SP1013	15995_2#22	AGINCOURT 2013	Y	AFRICA	SOUTH AFRICA	AGINCOURT			NICD	JUL	2013	F	1			HEALTHY	NASOPHARYNGEAL SWAB			QUELLUNG	3		8	38	36	5	6	92	6
2245STDY6029964	41372	GPS_ZA_CARRIAGE_SP1024	15995_2#15	AGINCOURT 2013	Y	AFRICA	SOUTH AFRICA	AGINCOURT			NICD	SEP	2013	F	7			HEALTHY	NASOPHARYNGEAL SWAB			QUELLUNG	3		2	32	9	47	6	21	17
2245STDY6029981	41487	GPS_ZA_CARRIAGE_SP1038	15995_2#32	AGINCOURT 2013	Y	AFRICA	SOUTH AFRICA	AGINCOURT			NICD	OCT	2013	M	9			HEALTHY	NASOPHARYNGEAL SWAB	N		QUELLUNG	3		12	11	2	6	6	22	14
2245STDY6030095	41427	GPS_ZA_CARRIAGE_SP1064	15995_2#146	AGINCOURT 2013	Y	AFRICA	SOUTH AFRICA	AGINCOURT			NICD	SEP	2013	M	6			HEALTHY	NASOPHARYNGEAL SWAB	N		QUELLUNG	3		2	32	9	47	6	21	17
2245STDY6030121	41234	GPS_ZA_CARRIAGE_SP1091	15995_2#172	AGINCOURT 2013	Y	AFRICA	SOUTH AFRICA	AGINCOURT			NICD	SEP	2013	F	7			HEALTHY	NASOPHARYNGEAL SWAB			QUELLUNG	3		2	32	9	47	6	21	17
2245STDY6091415	30115	GPS_ZA_CARRIAGE_SP1164	17059_6#24	SOWETO 2012	Y	AFRICA	SOUTH AFRICA	SOWETO			NICD	MAY	2012	M	1			HEALTHY	NASOPHARYNGEAL SWAB	N		QUELLUNG	3		2	32	9	47	6	21	17
2245STDY6091449	40527	GPS_ZA_CARRIAGE_SP1198	17059_6#58	AGINCOURT 2013	Y	AFRICA	SOUTH AFRICA	AGINCOURT			NICD	JUL	2013	F	6			HEALTHY	NASOPHARYNGEAL SWAB	N		QUELLUNG	3		7	13	8	6	6	6	8
2245STDY6091562	30867	GPS_ZA_CARRIAGE_SP1310	17059_7#76	SOWETO 2012	Y	AFRICA	SOUTH AFRICA	SOWETO			NICD	JUN	2012	F	3			HEALTHY	NASOPHARYNGEAL SWAB	N		QUELLUNG	3		13	340	15	14	10	16	19
2245STDY6091581	31490	GPS_ZA_CARRIAGE_SP1329	17059_8#1	SOWETO 2012	Y	AFRICA	SOUTH AFRICA	SOWETO			NICD	AUG	2012	F	25			HEALTHY	NASOPHARYNGEAL SWAB	N		QUELLUNG	3		7	15	2	10	6	1	22
2245STDY6091589	31315_3	GPS_ZA_CARRIAGE_SP1336	17059_8#8	SOWETO 2012	Y	AFRICA	SOUTH AFRICA	SOWETO			NICD	AUG	2012	M	4			HEALTHY	NASOPHARYNGEAL SWAB	P		QUELLUNG	3		2	32	9	47	6	21	17
2245STDY6091595	30387	GPS_ZA_CARRIAGE_SP1342	17059_8#14	SOWETO 2012	Y	AFRICA	SOUTH AFRICA	SOWETO			NICD	MAY	2012	F	30			HEALTHY	NASOPHARYNGEAL SWAB	P		QUELLUNG	3		2	32	9	47	6	21	17
2245STDY6091623	30009	GPS_ZA_CARRIAGE_SP1370	17059_8#42	SOWETO 2012	Y	AFRICA	SOUTH AFRICA	SOWETO			NICD	MAY	2012	F	6			HEALTHY	NASOPHARYNGEAL SWAB	P		QUELLUNG	3		2	32	9	47	6	21	17
2245STDY6091743	20134	GPS_ZA_CARRIAGE_SP1489	17175_4#64	AGINCOURT 2011	Y	AFRICA	SOUTH AFRICA	AGINCOURT			NICD	MAY	2011	M	1			HEALTHY	NASOPHARYNGEAL SWAB			QUELLUNG	3		15	5	54	1	197	1	168
2245STDY6021147	785	GPS_ZA_CARRIAGE_SP159	15995_1#30	AGINCOURT 2009	Y	AFRICA	SOUTH AFRICA	AGINCOURT			NICD	AUG	2009	F	1			HEALTHY	NASOPHARYNGEAL SWAB			QUELLUNG	3		7	15	2	10	6	1	22
2245STDY6021195	892	GPS_ZA_CARRIAGE_SP165	15995_1#78	AGINCOURT 2009	Y	AFRICA	SOUTH AFRICA	AGINCOURT			NICD	AUG	2009	F	3			HEALTHY	NASOPHARYNGEAL SWAB			QUELLUNG	3		2	32	9	47	6	21	17
2245STDY6091947	11121	GPS_ZA_CARRIAGE_SP1691	17175_5#79	SOWETO 2010	Y	AFRICA	SOUTH AFRICA	SOWETO			NICD	JUL	2010	F	26			HEALTHY	NASOPHARYNGEAL SWAB	P		QUELLUNG	3		2	32	9	47	6	21	17
2245STDY6091993	10489	GPS_ZA_CARRIAGE_SP1736	17175_6#33	SOWETO 2010	Y	AFRICA	SOUTH AFRICA	SOWETO			NICD	JUN	2010	F	21			HEALTHY	NASOPHARYNGEAL SWAB	N		QUELLUNG	3		2	32	9	47	6	21	17
2245STDY6092018	10696	GPS_ZA_CARRIAGE_SP1761	17175_6#58	SOWETO 2010	Y	AFRICA	SOUTH AFRICA	SOWETO			NICD	JUN	2010	M	3			HEALTHY	NASOPHARYNGEAL SWAB	N		QUELLUNG	3		7	15	2	10	6	1	22
2245STDY6092026	10729	GPS_ZA_CARRIAGE_SP1769	18090_5#41	SOWETO 2010	Y	AFRICA	SOUTH AFRICA	SOWETO			NICD	JUL	2010	F	23			HEALTHY	NASOPHARYNGEAL SWAB	P		QUELLUNG	3		2	32	9	47	6	21	17
2245STDY6092028	11276	GPS_ZA_CARRIAGE_SP1771	17175_6#66	SOWETO 2010	Y	AFRICA	SOUTH AFRICA	SOWETO			NICD	AUG	2010	F	40			HEALTHY	NASOPHARYNGEAL SWAB	P		QUELLUNG	3		2	32	9	47	6	710	17
2245STDY6092081	10978_3	GPS_ZA_CARRIAGE_SP1819	17150_5#27	SOWETO 2010	Y	AFRICA	SOUTH AFRICA	SOWETO			NICD	JUL	2010	F	3			HEALTHY	NASOPHARYNGEAL SWAB	P		QUELLUNG	3		2	32	9	47	6	21	17
2245STDY6092128	10006_3	GPS_ZA_CARRIAGE_SP1852	17150_5#74	SOWETO 2010	Y	AFRICA	SOUTH AFRICA	SOWETO			NICD	MAY	2010	F	1			HEALTHY	NASOPHARYNGEAL SWAB	N		QUELLUNG	3		2	32	9	47	6	21	17
2245STDY6092138	11172_3	GPS_ZA_CARRIAGE_SP1860	17150_5#84	SOWETO 2010	Y	AFRICA	SOUTH AFRICA	SOWETO			NICD	JUL	2010	F	6			HEALTHY	NASOPHARYNGEAL SWAB	P		QUELLUNG	3		2	32	54	47	114	115	17
2245STDY6021255	509	GPS_ZA_CARRIAGE_SP208	15841_1#42	AGINCOURT 2009	Y	AFRICA	SOUTH AFRICA	AGINCOURT			NICD	JUL	2009	M	2			HEALTHY	NASOPHARYNGEAL SWAB			QUELLUNG	3		2	32	9	47	6	21	17
2245STDY6021265	1456	GPS_ZA_CARRIAGE_SP233	15841_1#52	AGINCOURT 2009	Y	AFRICA	SOUTH AFRICA	AGINCOURT			NICD	SEP	2009	F	12			HEALTHY	NASOPHARYNGEAL SWAB			QUELLUNG	3		2	32	9	47	6	21	17
2245STDY6021237	1139	GPS_ZA_CARRIAGE_SP277	15841_1#24	AGINCOURT 2009	Y	AFRICA	SOUTH AFRICA	AGINCOURT			NICD	SEP	2009	F	5			HEALTHY	NASOPHARYNGEAL SWAB			QUELLUNG	3		2	32	9	47	6	21	17
2245STDY6021277	1162	GPS_ZA_CARRIAGE_SP282	15841_1#64	AGINCOURT 2009	Y	AFRICA	SOUTH AFRICA	AGINCOURT			NICD	SEP	2009	F	30			HEALTHY	NASOPHARYNGEAL SWAB	N		QUELLUNG	3		2	32	9	47	6	21	17
2245STDY6021384	1347C	GPS_ZA_CARRIAGE_SP319	15841_5#75	AGINCOURT 2009	Y	AFRICA	SOUTH AFRICA	AGINCOURT			NICD	SEP	2009	F	15			HEALTHY	NASOPHARYNGEAL SWAB			QUELLUNG	3		2	8	352	16	1	26	1
2245STDY6021331	20236	GPS_ZA_CARRIAGE_SP348	15841_5#22	AGINCOURT 2011	Y	AFRICA	SOUTH AFRICA	AGINCOURT			NICD	MAY	2011	M	11			HEALTHY	NASOPHARYNGEAL SWAB			QUELLUNG	3		2	32	9	47	6	21	17
2245STDY6021339	20239	GPS_ZA_CARRIAGE_SP349	15841_5#30	AGINCOURT 2011	Y	AFRICA	SOUTH AFRICA	AGINCOURT			NICD	MAY	2011	F	2			HEALTHY	NASOPHARYNGEAL SWAB			QUELLUNG	3		2	32	9	47	6	21	17
2245STDY6021410	20107	GPS_ZA_CARRIAGE_SP429	15874_1#5	AGINCOURT 2011	Y	AFRICA	SOUTH AFRICA	AGINCOURT			NICD	MAY	2011	F	59			HEALTHY	NASOPHARYNGEAL SWAB			QUELLUNG	3		2	32	9	47	6	21	788
2245STDY6021442	20295_3	GPS_ZA_CARRIAGE_SP433	15874_1#37	AGINCOURT 2011	Y	AFRICA	SOUTH AFRICA	AGINCOURT			NICD	JUN	2011	F	7			HEALTHY	NASOPHARYNGEAL SWAB			QUELLUNG	3		29	33	19	1	36	22	31
2245STDY6021591	20889	GPS_ZA_CARRIAGE_SP499	15873_1#90	AGINCOURT 2011	Y	AFRICA	SOUTH AFRICA	AGINCOURT			NICD	AUG	2011	F	18			HEALTHY	NASOPHARYNGEAL SWAB	N		QUELLUNG	3		12	11	2	6	6	22	14
2245STDY6021042	458	GPS_ZA_CARRIAGE_SP51	15731_8#21	AGINCOURT 2009	Y	AFRICA	SOUTH AFRICA	AGINCOURT			NICD	JUL	2009	M	15			HEALTHY	NASOPHARYNGEAL SWAB			QUELLUNG	3		2	32	9	47	6	21	17
2245STDY6021662	23025	GPS_ZA_CARRIAGE_SP579	15841_2#65	AGINCOURT 2011	Y	AFRICA	SOUTH AFRICA	AGINCOURT			NICD	JUN	2011	F	21			HEALTHY	NASOPHARYNGEAL SWAB	N		QUELLUNG	3		2	32	9	47	6	21	17
2245STDY6021615	22154	GPS_ZA_CARRIAGE_SP585	15841_2#18	AGINCOURT 2011	Y	AFRICA	SOUTH AFRICA	AGINCOURT			NICD	JUN	2011	F	14			HEALTHY	NASOPHARYNGEAL SWAB			QUELLUNG	3		2	32	9	47	6	21	17
2245STDY6021631	23684	GPS_ZA_CARRIAGE_SP587	15841_2#34	AGINCOURT 2011	Y	AFRICA	SOUTH AFRICA	AGINCOURT			NICD	SEP	2011	F	12			HEALTHY	NASOPHARYNGEAL SWAB			QUELLUNG	3		12	5	54	38	27	14	6
2245STDY6021681	1182_3	GPS_ZA_CARRIAGE_SP617	15841_2#84	AGINCOURT 2009	Y	AFRICA	SOUTH AFRICA	AGINCOURT			NICD	SEP	2009	M	9			HEALTHY	NASOPHARYNGEAL SWAB			QUELLUNG	3		2	32	9	47	6	21	17
2245STDY6021610	21194_3	GPS_ZA_CARRIAGE_SP620	15841_2#13	AGINCOURT 2011	Y	AFRICA	SOUTH AFRICA	AGINCOURT			NICD	SEP	2011	F	1			HEALTHY	NASOPHARYNGEAL SWAB			QUELLUNG	3		2	32	9	47	6	21	17
2245STDY6021652	21581	GPS_ZA_CARRIAGE_SP649	15841_2#55	AGINCOURT 2011	Y	AFRICA	SOUTH AFRICA	AGINCOURT			NICD	OCT	2011	F	6			HEALTHY	NASOPHARYNGEAL SWAB			QUELLUNG	3		2	32	9	47	6	21	17
2245STDY6029817	22560_3	GPS_ZA_CARRIAGE_SP804	15841_4#60	AGINCOURT 2011	Y	AFRICA	SOUTH AFRICA	AGINCOURT			NICD	AUG	2011	M	5			HEALTHY	NASOPHARYNGEAL SWAB			QUELLUNG	3		2	32	9	47	6	21	17
2245STDY6029795	21314	GPS_ZA_CARRIAGE_SP825	15841_4#38	AGINCOURT 2011	Y	AFRICA	SOUTH AFRICA	AGINCOURT			NICD	OCT	2011	M	8			HEALTHY	NASOPHARYNGEAL SWAB			QUELLUNG	3		2	32	9	47	6	21	17
2245STDY6029820	40113	GPS_ZA_CARRIAGE_SP840	15841_4#63	AGINCOURT 2013	Y	AFRICA	SOUTH AFRICA	AGINCOURT			NICD	JUN	2013	F	15			HEALTHY	NASOPHARYNGEAL SWAB			QUELLUNG	3		2	32	9	47	6	21	17
2245STDY6029781	40175	GPS_ZA_CARRIAGE_SP847	15841_4#24	AGINCOURT 2013	Y	AFRICA	SOUTH AFRICA	AGINCOURT			NICD	JUN	2013	M	5			HEALTHY	NASOPHARYNGEAL SWAB			QUELLUNG	3		4	16	19	15	6	20	26
2245STDY6029870	40315	GPS_ZA_CARRIAGE_SP858	15995_1#113	AGINCOURT 2013	Y	AFRICA	SOUTH AFRICA	AGINCOURT			NICD	JUN	2013	F	5			HEALTHY	NASOPHARYNGEAL SWAB			QUELLUNG	3		2	32	9	47	6	21	17
2245STDY6029885	40780C	GPS_ZA_CARRIAGE_SP943	15995_1#128	AGINCOURT 2013	Y	AFRICA	SOUTH AFRICA	AGINCOURT			NICD	JUL	2013	M	1			HEALTHY	NASOPHARYNGEAL SWAB			QUELLUNG	3		2	32	9	47	6	21	17
2245STDY6029992	41021	GPS_ZA_CARRIAGE_SP980	15995_2#43	AGINCOURT 2013	Y	AFRICA	SOUTH AFRICA	AGINCOURT			NICD	AUG	2013	F	2			HEALTHY	NASOPHARYNGEAL SWAB	P		QUELLUNG	3		15	5	54	1	197	1	1
2245STDY6107343	HK_2010_CUSP_18	HK_2010_CUSP_18	19646_1#94			ASIA	CHINA	HONG KONG	HONG KONG	NEW TERRITORIES EAST CLUSTER HOSPITAL AUTHORITY	UNIVERSITY OF SOUTHAMPTON		2010	F	49				BLOOD			PCR	3		46	8	2	10	6	1	22	BROTH DILUTION	0.06			BROTH DILUTION	30							DISC DIFFUSION	6			DISC DIFFUSION	>=19
2245STDY6107344	HK_2011_CUSP_19	HK_2011_CUSP_19	19646_1#95			ASIA	CHINA	HONG KONG	HONG KONG	NEW TERRITORIES EAST CLUSTER HOSPITAL AUTHORITY	UNIVERSITY OF SOUTHAMPTON		2011	M	79				BLOOD			PCR	3		7	13	4	16	6	1	17	BROTH DILUTION	0.06			BROTH DILUTION	30							DISC DIFFUSION	6			DISC DIFFUSION	<=15
2245STDY6107354	HK_2012_CUSP_29	HK_2012_CUSP_29	19646_1#105			ASIA	CHINA	HONG KONG	HONG KONG	NEW TERRITORIES EAST CLUSTER HOSPITAL AUTHORITY	UNIVERSITY OF SOUTHAMPTON		2012	F	56				BLOOD			PCR	3		7	8	40	1	6	1	22	BROTH DILUTION	0.06			BROTH DILUTION	30							DISC DIFFUSION	30			DISC DIFFUSION	>=19
2245STDY6107232	MY_UMSP_13	MY_UMSP_13	19646_1#39			ASIA	MALAYSIA			UNIVERSITY OF MALAYA MEDICAL CENTRE	UNIVERSITY OF SOUTHAMPTON	MAY	2011	M	11				NASOPHARYNGEAL SWAB				3		8	528	82	3	521	14	168	DISC DIFFUSION	30							DISC DIFFUSION	30			DISC DIFFUSION	30			DISC DIFFUSION	>=19
2245STDY6107245	MY_UMSP_26	MY_UMSP_26	19646_1#51			ASIA	MALAYSIA			UNIVERSITY OF MALAYA MEDICAL CENTRE	UNIVERSITY OF SOUTHAMPTON	MAY	2011	F	29				BLOOD				3		1	8	4	1	1	4	6	DISC DIFFUSION	30							DISC DIFFUSION	30			DISC DIFFUSION	30
2245STDY6107248	MY_UMSP_29	MY_UMSP_29	19646_1#53			ASIA	MALAYSIA			UNIVERSITY OF MALAYA MEDICAL CENTRE	UNIVERSITY OF SOUTHAMPTON	MAY	2011	M	8				BLOOD				3		10	13	53	1	72	38	31	DISC DIFFUSION	30							DISC DIFFUSION	30
2245STDY5698754	PATH5945	PATH5945	12291_1#5	GLOBAL STRAIN BANK	Y	LATIN AMERICA	PERU		LIMA	HERM	EMORY UNIVERSITY		2011	F	2	9		PERITONITIS	PERITONEAL FLUID			QUELLUNG	3		7	15	2	10	6	523	22	DISC DIFFUSION	NS											DISC DIFFUSION	25
2245STDY5605548	PI0171	PI0171	11791_1#26	PNEUMOWAR	Y	AFRICA	SENEGAL	REGION DE DAKAR	DAKAR	HOPITAL D'ENFANTS ALBERT ROYER	MRC UNIT THE GAMBIA	MAR	2011	M			21	MENINGITIS	CEREBROSPINAL FLUID			LATEX AGGLUTINATION	3		26	9	15	14	9	16	19	DISC DIFFUSION	26			DISC DIFFUSION	30							DISC DIFFUSION	28			DISC DIFFUSION	15
2245STDY5605644	PNI0145	PNI0145	11791_1#50	ROUTINE MICROBIOLOGY	Y	AFRICA	THE GAMBIA	WESTERN REGION	BANJUL	MEDICAL RESEARCH COUNCIL UNIT THE GAMBIA	MRC UNIT THE GAMBIA	JUN	1997	M	1				LUNG ASPIRATE			LATEX AGGLUTINATION	3		2	5	36	12	17	21	14	ETEST	0.094			ETEST	0.047							ETEST	0.023			ETEST	0.19
2245STDY5605666	PNI0230	PNI0230	11791_1#58	ROUTINE MICROBIOLOGY	Y	AFRICA	THE GAMBIA	WESTERN REGION	BANJUL	MEDICAL RESEARCH COUNCIL UNIT THE GAMBIA	MRC UNIT THE GAMBIA	JUL	1999	M	7				BLOOD			LATEX AGGLUTINATION	3		10	13	53	1	72	38	31	ETEST	0.012			ETEST	0.016							ETEST	0.016			ETEST	0.5
2245STDY5486222	WU2	WU2	9950_1#34	GLOBAL STRAIN BANK	N	NORTH AMERICA	UNITED STATES	ST.LOUIS MO		WASHINTONG UNIVERSITY DENTAL CLINIC	EMORY UNIVERSITY											QUELLUNG	3		13	9	15	14	10	16	19
2245STDY5698659	36834	ZA_GPS_SP102	12162_1#6	GERMS-SA	Y	AFRICA	SOUTH AFRICA	GAUTENG			NICD	AUG	2012	M	3				BLOOD	P		QUELLUNG	3		26	1	15	14	9	16	19	BROTH DILUTION	0.03	BROTH DILUTION	0.03			BROTH DILUTION	0.5					BROTH DILUTION	0.06	BROTH DILUTION	0.06	BROTH DILUTION	0.25
2245STDY5698674	37197	ZA_GPS_SP117	12162_1#21	GERMS-SA	Y	AFRICA	SOUTH AFRICA	GAUTENG			NICD	SEP	2012	F	52				BLOOD			QUELLUNG	3		2	32	9	47	6	21	17	BROTH DILUTION	0.03	BROTH DILUTION	0.03			BROTH DILUTION	0.5					BROTH DILUTION	0.03	BROTH DILUTION	0.03	BROTH DILUTION	0.25
2245STDY5698690	37288	ZA_GPS_SP133	12162_1#37	GERMS-SA	Y	AFRICA	SOUTH AFRICA	KWAZULU NATAL			NICD	SEP	2012	F	4				PLEURAL FLUID	N		QUELLUNG	3		2	32	9	47	6	21	17	BROTH DILUTION	0.03	BROTH DILUTION	0.03			BROTH DILUTION	0.5					BROTH DILUTION	0.03	BROTH DILUTION	0.06	BROTH DILUTION	0.25
2245STDY5698710	36210	ZA_GPS_SP153	12162_1#57	GERMS-SA	Y	AFRICA	SOUTH AFRICA	GAUTENG			NICD	JUN	2012	M		4			BLOOD			QUELLUNG	3		7	15	2	10	6	1	22	BROTH DILUTION	0.03	BROTH DILUTION	0.03			BROTH DILUTION	0.5					BROTH DILUTION	0.06	BROTH DILUTION	0.12	BROTH DILUTION	0.25
2245STDY5698743	36529	ZA_GPS_SP186	12162_1#90	GERMS-SA	Y	AFRICA	SOUTH AFRICA	GAUTENG			NICD	JUL	2012	M	4				CSF			QUELLUNG	3		2	32	9	47	6	21	17	BROTH DILUTION	0.03	BROTH DILUTION	0.03			BROTH DILUTION	0.5					BROTH DILUTION	0.03	BROTH DILUTION	0.03	BROTH DILUTION	0.12
2245STDY5775841	58	ZA_GPS_SP195	12837_5#32	GERMS-SA	Y	AFRICA	SOUTH AFRICA	GAUTENG			NICD	JAN	2005	M		7			BLOOD			QUELLUNG	3		2	32	9	47	6	21	17																	ETEST	0.125
2245STDY5775868	467	ZA_GPS_SP222	12837_5#59	GERMS-SA	Y	AFRICA	SOUTH AFRICA	NORTHERN CAPE			NICD	FEB	2005	M			1		BLOOD			QUELLUNG	3		2	32	9	47	6	21	17																	ETEST	0.125
2245STDY5775463	1081	ZA_GPS_SP252	12837_1#10	GERMS-SA	Y	AFRICA	SOUTH AFRICA	GAUTENG			NICD	APR	2005	M	40				BLOOD	P		QUELLUNG	3		2	32	9	47	6	21	17																	ETEST	0.19
2245STDY5698584	34887	ZA_GPS_SP28	12291_6#27	GERMS-SA	Y	AFRICA	SOUTH AFRICA	KWAZULU NATAL			NICD	JAN	2012	F	1				BLOOD	P		QUELLUNG	3		26	1	15	14	9	16	19	BROTH DILUTION	0.03	BROTH DILUTION	0.03			BROTH DILUTION	0.5					BROTH DILUTION	0.03	BROTH DILUTION	0.06	BROTH DILUTION	0.25
2245STDY5775501	2806	ZA_GPS_SP290	12837_1#48	GERMS-SA	Y	AFRICA	SOUTH AFRICA	GAUTENG			NICD	AUG	2005	M	48				BLOOD			QUELLUNG	3		2	32	9	47	6	21	17																	ETEST	0.19
2245STDY5775569	3307	ZA_GPS_SP355	12837_2#27	GERMS-SA	Y	AFRICA	SOUTH AFRICA	GAUTENG			NICD	SEP	2005	F	1				BLOOD			QUELLUNG	3		2	32	9	47	6	21	17																	ETEST	0.19
2245STDY5775587	3828	ZA_GPS_SP373	12837_2#45	GERMS-SA	Y	AFRICA	SOUTH AFRICA	GAUTENG			NICD	SEP	2005	M	1				BLOOD			QUELLUNG	3		2	32	9	47	6	21	17																	ETEST	0.125
2245STDY5775630	2032	ZA_GPS_SP416	12837_2#88	GERMS-SA	Y	AFRICA	SOUTH AFRICA	MPUMALANGA			NICD	JUN	2005	F	26				PLEURAL FLUID			QUELLUNG	3		1	5	28	11	13	1	14																	ETEST	0.125
2245STDY5775631	60	ZA_GPS_SP417	12837_3#1	GERMS-SA	Y	AFRICA	SOUTH AFRICA	GAUTENG			NICD	JAN	2005	F		1			CSF			QUELLUNG	3		7	15	2	10	6	1	22																	ETEST	0.25
2245STDY5775655	4483	ZA_GPS_SP439	12837_3#24	GERMS-SA	Y	AFRICA	SOUTH AFRICA	WESTERN CAPE			NICD	OCT	2005	M	41				BLOOD			QUELLUNG	3		7	15	2	10	6	1	22																	ETEST	0.094
2245STDY5698605	36011/36017	ZA_GPS_SP49	12291_6#48	GERMS-SA	Y	AFRICA	SOUTH AFRICA	GAUTENG			NICD	JUN	2012	F		2			BLOOD			QUELLUNG	3		2	32	54	47	114	115	784	BROTH DILUTION	0.03	BROTH DILUTION	0.03			BROTH DILUTION	0.5					BROTH DILUTION	0.03	BROTH DILUTION	0.06	BROTH DILUTION	0.25
2245STDY5775737	4788	ZA_GPS_SP520	12837_4#18	GERMS-SA	Y	AFRICA	SOUTH AFRICA	WESTERN CAPE			NICD	NOV	2005	M	1				BLOOD	P		QUELLUNG	3		2	5	23	301	42	3	18																	ETEST	0.19
2245STDY5775740	5575	ZA_GPS_SP523	12837_4#21	GERMS-SA	Y	AFRICA	SOUTH AFRICA	GAUTENG			NICD	JAN	2006	F		2			CSF	P		QUELLUNG	3		2	32	9	47	6	21	17																	ETEST	0.19
2245STDY5775751	7244	ZA_GPS_SP533	12837_4#31	GERMS-SA	Y	AFRICA	SOUTH AFRICA	EASTERN CAPE			NICD	JUN	2006	M		1			BLOOD			QUELLUNG	3		13	9	15	14	10	16	19																	ETEST	0.19
2245STDY5775785	7805	ZA_GPS_SP567	12837_4#65	GERMS-SA	Y	AFRICA	SOUTH AFRICA	GAUTENG			NICD	JUN	2006	F	61				BLOOD	N		QUELLUNG	3		2	32	9	47	6	21	17																	ETEST	0.094
2245STDY5775799	7319	ZA_GPS_SP580	12837_4#79	GERMS-SA	Y	AFRICA	SOUTH AFRICA	GAUTENG			NICD	JUN	2006	F	23				CSF			QUELLUNG	3		2	32	54	47	114	115	17																	ETEST	0.25
2245STDY5775809	7903	ZA_GPS_SP590	12837_5#1	GERMS-SA	Y	AFRICA	SOUTH AFRICA	EASTERN CAPE			NICD	JUN	2006	M	40				PLEURAL FLUID			QUELLUNG	3		2	32	9	47	6	21	17																	ETEST	0.19
2245STDY5698618	35418/35419	ZA_GPS_SP62	12291_6#61	GERMS-SA	Y	AFRICA	SOUTH AFRICA	GAUTENG			NICD	APR	2012	M	4				CSF	N		QUELLUNG	3		2	32	9	47	6	21	17	BROTH DILUTION	0.03	BROTH DILUTION	0.03			BROTH DILUTION	0.5					BROTH DILUTION	0.03	BROTH DILUTION	0.06	BROTH DILUTION	0.25
2245STDY5698620	35234	ZA_GPS_SP64	12291_6#63	GERMS-SA	Y	AFRICA	SOUTH AFRICA	FREE STATE			NICD	MAR	2012	M		10			BLOOD	N		QUELLUNG	3		2	32	9	47	6	21	17	BROTH DILUTION	0.03	BROTH DILUTION	0.03			BROTH DILUTION	0.5					BROTH DILUTION	0.06	BROTH DILUTION	0.06	BROTH DILUTION	0.25
2245STDY5698627	35408	ZA_GPS_SP71	12291_6#70	GERMS-SA	Y	AFRICA	SOUTH AFRICA	GAUTENG			NICD	APR	2012	M			13		BLOOD			QUELLUNG	3		7	15	2	10	6	1	22	BROTH DILUTION	0.03	BROTH DILUTION	0.03			BROTH DILUTION	0.5					BROTH DILUTION	0.06	BROTH DILUTION	0.06	BROTH DILUTION	0.25
2245STDY5698641	35109/35117	ZA_GPS_SP85	12291_6#84	GERMS-SA	Y	AFRICA	SOUTH AFRICA	KWAZULU NATAL			NICD	FEB	2012	F	20				BLOOD			QUELLUNG	3		2	32	9	47	6	21	17	BROTH DILUTION	0.03	BROTH DILUTION	0.03			BROTH DILUTION	0.5					BROTH DILUTION	0.06	BROTH DILUTION	0.06	BROTH DILUTION	0.25
[truncated: 126 more columns]
